# Supplementary material for: Basis Set Limit CCSD(T) Energies for Extended Molecules via a Reduced-Cost Explicitly Correlated Approach
Source: J Chem Theory Comput. 2022 Dec 28;19(1):174–89. doi: 10.1021/acs.jctc.2c01031 (PMC9835832; doi:10.1021/acs.jctc.2c01031)
Supplement: Supplementary file 1 — ct2c01031_si_001.xlsx [file ct2c01031_si_001.xlsx]

## Sheet: Description
Supplementary material for the paper “Basis set limit CCSD(T) energies for extended molecules via a reduced-cost explicitly correlated approach” by M. Kállay, R. A. Horváth, L. Gyevi-Nagy, and P. R. Nagy
Sheet	Description
KAW aug-cc-pVXZ	Correlation contributions evaluated with the conventional CCSD(T) method for the KAW test set with the aug-cc-pVXZ basis sets, from J. Chem. Phys. 155, 034107 (2021)
KAW aug-cc-pV(5,6)Z	CBS-extrapolated correlation contributions evaluated with the conventional CCSD(T) method for the KAW test set with the aug-cc-pV5Z and aug-cc-pV6Z basis sets, from J. Chem. Phys. 155, 034107 (2021)
KAW cc-pVXZ-F12	Correlation contributions evaluated with explicitly correlated CCSD(T) methods for the KAW test set with the cc-pVXZ-F12 basis sets
AW cc-pVXZ-F12	Correlation contributions evaluated with explicitly correlated CCSD(T) methods for the AW test set with the cc-pVXZ-F12 basis sets
Large-scale applications	Supplementary tables for the large-scale applications of Sect. 3.7 covering various orbital space dimensions and compression rates.

## Sheet: KAW aug-cc-pV5Z
2625.5	HF energy (a.u.)	MP2 correlation energy (a.u.)	CCSD correlation energy (a.u.)	(T) correction (a.u.)	CCSD(T) correlation energy (a.u.)	Error, HF energy (a.u.)	Error, MP2 correlation energy (a.u.)	Error, CCSD correlation energy (a.u.)	Error, (T) correction (a.u.)	Error, CCSD(T) correlation energy (a.u.)
F2	-198.774	-0.591472	-0.587616	-0.0220611	-0.609677
Cl2	-919.01	-0.436751	-0.462018	-0.0230012	-0.485019
ClF	-558.919	-0.510435	-0.520526	-0.0214135	-0.541939
ClO	-534.31	-0.447661	-0.47052	-0.021876	-0.492396
Si2	-577.758	-0.204522	-0.219518	-0.0179771	-0.237495
NH	-54.9785	-0.161216	-0.176091	-0.00490146	-0.180992
CH	-38.2799	-0.117013	-0.137736	-0.00397298	-0.141709
S2	-795.092	-0.381434	-0.389067	-0.0249936	-0.414061
OH	-75.4228	-0.23183	-0.241058	-0.00678012	-0.247838
HCl	-460.113	-0.232215	-0.248637	-0.0102856	-0.258923
P2	-681.497	-0.31233	-0.319855	-0.0251781	-0.345033
O2	-149.655	-0.539909	-0.508934	-0.0245948	-0.533529
SO	-472.4	-0.453821	-0.445965	-0.0244305	-0.470395
SiH2(3B1)	-290.027	-0.100795	-0.120307	-0.00375719	-0.124064
HF	-100.07	-0.310223	-0.307794	-0.0086233	-0.316417
NO	-129.299	-0.455934	-0.447003	-0.0223084	-0.469312
SiH2(1A1)	-290.035	-0.12043	-0.143929	-0.00432064	-0.148249
PH2	-341.887	-0.159207	-0.180641	-0.00689668	-0.187538
HOCl	-534.934	-0.496741	-0.507659	-0.0226901	-0.530349
CS	-435.362	-0.336418	-0.344916	-0.0241493	-0.369065
CN	-92.2198	-0.35916	-0.356622	-0.0230277	-0.37965
CH2(1A1)	-38.896	-0.152361	-0.173942	-0.00556128	-0.179503
NH2	-55.5872	-0.21039	-0.222942	-0.00698652	-0.229929
SH2	-398.72	-0.214184	-0.233557	-0.00989712	-0.243455
CH2(3B1)	-38.9354	-0.134759	-0.150802	-0.00410529	-0.154907
SiO	-363.852	-0.37659	-0.369948	-0.0207428	-0.390691
N2	-108.989	-0.415165	-0.404663	-0.0215715	-0.426234
SiH3	-290.645	-0.129587	-0.152513	-0.0041325	-0.156645
H2O	-76.067	-0.293237	-0.293728	-0.00969465	-0.303423
PH3	-342.494	-0.187906	-0.211622	-0.00794427	-0.219566
CO	-112.789	-0.394897	-0.390732	-0.0195485	-0.410281
SO2	-547.319	-0.741677	-0.72046	-0.0405183	-0.760978
H2O2	-150.851	-0.555656	-0.553781	-0.0224257	-0.576207
HCO	-113.297	-0.415263	-0.413045	-0.0200224	-0.433068
NH3	-56.2249	-0.258957	-0.266356	-0.00916286	-0.275519
CH3	-39.5766	-0.177777	-0.194044	-0.0055663	-0.199611
HCN	-92.9132	-0.380412	-0.37647	-0.020448	-0.396918
SiH4	-291.268	-0.157228	-0.182845	-0.00442893	-0.187274
H2CO	-113.922	-0.438032	-0.440216	-0.0192753	-0.459491
CO2	-187.722	-0.670488	-0.649854	-0.033084	-0.682938
CH3Cl	-499.157	-0.418244	-0.441456	-0.0188138	-0.46027
C2H2	-76.8544	-0.33876	-0.343642	-0.0184428	-0.362085
CH4	-40.217	-0.214889	-0.230843	-0.00713211	-0.237975
N2H4	-111.236	-0.485035	-0.494029	-0.0193364	-0.513365
CH3SH	-437.766	-0.402776	-0.428139	-0.018549	-0.446688
CH3OH	-115.101	-0.47391	-0.483976	-0.017543	-0.501519
Si2H6	-581.384	-0.291887	-0.334538	-0.0108284	-0.345367
C2H4	-78.0705	-0.365083	-0.382139	-0.0168001	-0.398939
C2H6	-79.2665	-0.401642	-0.425003	-0.0151822	-0.440185
F	-99.4112	-0.237294	-0.245294	-0.00522787	-0.250522
C	-37.6886	-0.0795157	-0.0970944	-0.00259601	-0.0996904
H	-0.499995	0	0	0	0
Cl	-459.485	-0.19049	-0.209162	-0.00799557	-0.217157
N	-54.4009	-0.110736	-0.12419	-0.0030698	-0.127259
O	-74.8123	-0.171387	-0.184325	-0.00414324	-0.188468
P	-340.719	-0.0922951	-0.106768	-0.0048028	-0.11157
Si	-288.855	-0.0664047	-0.0814691	-0.00315542	-0.0846245
S	-397.508	-0.140506	-0.158377	-0.00641424	-0.164792
HCOOH	-188.859	-0.701106	-0.694049	-0.0307748	-0.724824
CS2	-832.981	-0.550939	-0.551248	-0.0400946	-0.591343
HNCO	-167.843	-0.640479	-0.626214	-0.0330498	-0.659264
COCl2	-1031.82	-0.862765	-0.871294	-0.0464452	-0.917739
SO3	-622.19	-1.00478	-0.97341	-0.0515887	-1.025
SH	-398.105	-0.178449	-0.197859	-0.00809917	-0.205958
NO2	-204.116	-0.762207	-0.72725	-0.0426945	-0.769945
H2	-1.13364	-0.033728	-0.0406185	0	-0.0406185
Atomization energies (kJ/mol)
F2	-126.086	306.879	254.748	30.4698	285.218	0.0123741	2.35882	1.35465	0.532928	1.88758
Cl2	107.216	146.426	114.72	18.4048	133.125	4.94049	3.4328	2.77465	0.587753	3.3624
ClF	61.443	216.999	173.468	21.503	194.971	2.73885	2.44352	1.91452	0.394416	2.30894
ClO	34.8863	225.224	202.252	25.5649	227.817	2.96155	3.75109	3.16158	0.562284	3.72387
Si2	125.377	188.281	148.55	30.6298	179.18	4.00423	3.90221	2.16819	0.49683	2.66502
NH	203.883	132.534	136.266	4.80903	141.075	0.0210569	2.5358	1.47234	0.0588454	1.53118
CH	239.656	98.4482	106.705	3.61524	110.32	0.0265336	1.78818	0.9804	0.0349831	1.01538
S2	200.223	263.66	189.857	31.9395	221.796	4.8601	6.3565	4.60515	0.844425	5.44958
OH	290.341	158.693	148.952	6.92313	155.875	0.013743	2.2149	1.33173	0.1074	1.43913
HCl	335.794	109.549	103.643	6.01237	109.655	2.38008	1.29554	0.857461	0.110341	0.967802
P2	153.382	335.381	279.142	40.8857	320.028	4.49742	10.395	5.93295	0.639463	6.57242
O2	79.8708	517.577	368.318	42.8174	411.135	0.0523411	4.11647	2.83229	0.716239	3.54853
SO	209.115	372.632	271.116	36.4237	307.54	3.21471	4.20066	3.40511	0.606675	4.01178
SiH2(3B1)	450.648	90.2919	101.968	1.57995	103.548	2.21581	0.912025	0.805096	0.045822	0.759274
HF	417.777	191.474	164.093	8.9147	173.008	0.0110987	1.89738	1.11102	0.148131	1.25915
NO	226.325	456.338	363.603	39.6329	403.236	0.079607	6.94992	4.85215	0.58357	5.43572
SiH2(1A1)	472.636	141.842	163.987	3.05929	167.046	2.27617	2.56258	1.22046	0.0351422	1.18532
PH2	440.65	175.678	193.955	5.4975	199.452	2.33682	3.90627	2.01954	0.00433583	2.01521
HOCl	359.802	354.085	299.761	27.7024	327.463	2.62344	4.58399	3.16841	0.479542	3.64795
CS	433.208	305.599	234.836	39.7477	274.583	2.61971	5.6096	3.8892	0.520714	4.40991
CN	342.216	443.468	355.331	45.5838	400.914	0.0649679	6.74758	4.47502	0.563515	5.03854
CH2(1A1)	544.476	191.254	201.764	7.78531	209.549	0.0463993	3.27691	1.84385	0.0833979	1.92725
NH2	489.35	261.64	259.276	10.2834	269.559	0.0415007	4.58562	2.71066	0.125362	2.83602
SH2	556.394	193.442	197.385	9.1443	206.53	2.53496	3.00922	1.81526	0.0984764	1.91374
CH2(3B1)	647.965	145.042	141.01	3.9626	144.972	0.0463517	1.89527	1.37548	0.0444902	1.41997
SiO	485.267	364.415	273.458	35.2975	308.755	2.90974	5.80508	3.90919	0.358996	4.26818
N2	491.386	508.539	410.323	40.5164	450.839	0.105991	9.13821	6.26268	0.554478	6.81715
SiH3	761.184	165.885	186.525	2.56534	189.091	2.42086	2.52344	1.44969	0.0560102	1.39368
H2O	668.76	319.917	287.238	14.5752	301.813	0.0335988	3.92331	2.38893	0.20684	2.59577
PH3	722.009	251.026	275.295	8.24793	283.543	2.60099	5.09405	2.64052	0.00454042	2.64506
CO	756.39	378.057	287.001	33.6307	320.632	0.0818411	5.75911	4.26487	0.460552	4.72542
SO2	490.009	678.42	507.859	67.7842	575.643	6.02204	10.7406	8.28359	0.865622	9.14922
H2O2	595.271	558.92	486.064	37.1226	523.186	0.035861	6.74032	4.22181	0.550533	4.77234
HCO	777.705	431.528	345.585	34.8749	380.46	0.0778155	6.08014	4.35656	0.483502	4.84006
NH3	850.692	389.152	373.257	15.9973	389.254	0.0621124	6.17109	3.69724	0.187245	3.88448
CH3	1018.54	257.984	254.542	7.79849	262.341	0.0624277	3.83862	2.38568	0.0911682	2.47685
HCN	849.863	499.263	407.441	38.8107	446.251	0.0838793	8.30918	5.58199	0.479131	6.06112
SiH4	1084.16	238.458	266.162	3.34362	269.506	2.60133	3.9603	2.05834	0.0676139	1.99073
H2CO	1106.24	491.306	416.921	32.9135	449.834	0.0852465	7.25533	4.96474	0.449085	5.41383
CO2	1074	651.644	483.382	58.2901	541.672	0.120352	9.6929	7.30026	0.739289	8.03955
CH3Cl	1268.85	389.199	354.968	21.5875	376.556	2.39199	5.54997	3.68537	0.329423	4.01479
C2H2	1252.77	471.877	392.391	34.7899	427.181	0.0989123	7.58137	5.10994	0.408427	5.51837
CH4	1387.24	355.423	351.157	11.9095	363.066	0.0716665	5.22353	3.17114	0.135298	3.30643
N2H4	1141.18	691.983	644.953	34.6481	679.601	0.102412	11.5619	7.23443	0.432173	7.6666
CH3SH	1496.46	479.822	453.337	25.0439	478.381	2.57812	7.42211	4.77152	0.29854	5.07006
CH3OH	1576.66	585.505	531.812	28.3652	560.177	0.0796099	8.40663	5.45644	0.389684	5.84612
Si2H6	1769.03	417.658	450.536	11.8609	462.397	4.97031	7.84136	4.30668	0.0127371	4.29395
C2H4	1820.05	540.988	493.464	30.4769	523.941	0.125195	8.39071	5.54018	0.351988	5.89217
C2H6	2334.82	636.975	606.003	26.2292	632.232	0.123161	9.54232	6.10061	0.300921	6.40153
MAE						1.47889	5.33223	3.49428	0.339569	3.8248
RMS						2.27509	5.97066	3.95989	0.417489	4.33462
MAX						6.02204	11.5619	8.28359	0.865622	9.14922
Closed-shell reaction energies (kJ/mol)
CO + H2 → H2CO	1.04045	-24.6961	-23.2756	0.717204	-22.5584	0.0135764	0.165647	0.152543	0.0114672	0.141076
CO + H2O → CO2 + H2	0.260359	-42.2229	-15.7869	-10.0842	-25.8711	0.0218942	1.34106	1.19379	0.0718965	1.26569
CH3OH + HCl → CH3Cl + H2O	-25.1589	-14.0618	-6.75131	-1.78517	-8.53647	0.0340957	0.228894	0.239601	0.0362386	0.203362
H2O + CO → HCOOH	-7.59306	-34.0567	-25.1761	-4.02124	-29.1973	0.00475431	1.01618	0.928017	0.0326859	0.960703
CH3OH + H2S → CH3SH + H2O	-32.1631	-20.7919	-11.3777	-2.10958	-13.4873	0.00284906	0.0704293	0.111247	0.0172201	0.0940273
CS2 + 2 H2O → CO2 + 2 H2S	-122.356	101.231	57.065	17.343	74.408	0.0268266	1.19049	0.327917	0.336431	0.664348
C2H6 + H2 → 2 CH4	-88.7661	14.6823	10.3328	2.41012	12.7429	0.00318981	0.425828	0.305668	0.0303246	0.335993
HNCO+ H2O → CO2 + NH3	-96.8215	11.2125	9.79773	1.30648	11.1042	0.0169591	0.0791932	0.195744	0.00326746	0.199012
CH4 + Cl2 → CH3Cl+ HCl	-110.191	3.10045	7.26591	2.71441	9.98033	0.24008	1.81082	1.40296	0.283288	1.68625
Cl2 + F2 → 2 ClF	-141.755	19.3075	22.533	5.86873	28.4017	0.524836	0.904577	0.300254	0.33185	0.632104
CO+ Cl2 → COCl2	-56.6415	-81.6957	-48.6862	-10.2276	-58.9138	0.162767	1.03919	0.632149	0.122851	0.755
CO2 + 3 H2 → CH3OH + H2O	-118.744	11.8808	-15.7361	15.3497	-0.386484	0.058089	1.35469	1.09688	0.142764	1.23965
HCHO+ H2 → CH3OH	-119.524	-5.64603	-8.2474	4.54828	-3.69912	0.0226184	0.179278	0.055636	0.0594007	0.115037
CO + 2 H2 → CH3OH	-118.483	-30.3421	-31.523	5.26549	-26.2576	0.0361948	0.0136317	0.0969073	0.0708679	0.0260394
C2H4 + H2 → C2H6	-163.88	-7.43421	-5.89424	4.24774	-1.6465	0.0190152	0.178966	0.0130953	0.0510666	0.0379713
SO3 + CO → SO2 + CO2	-162.462	-32.7858	-16.2056	-6.47213	-22.6777	2.12256	1.25241	1.15842	0.10035	1.25877
H2 + Cl2 → 2 HCl	-213.478	15.8805	14.0782	6.38006	20.4583	0.197311	2.17229	1.60706	0.367072	1.97413
C2H2 + H2 → C2H4	-216.379	19.4423	5.57031	4.313	9.88332	0.00930082	0.521242	0.117096	0.0564388	0.173535
SO2 + H2O2 → SO3 + H2O	-228.634	-1.79801	18.6502	4.3601	23.0103	2.15881	2.3692	2.36093	0.0353932	2.39633
CO+ 3 H2 → CH4 + H2O	-246.929	-31.6239	-31.4621	7.14597	-24.3161	0.0275211	0.603997	0.346795	0.118413	0.465208
HCN+ 3 H2 → CH4 + NH3	-335.388	20.3469	2.95873	10.9038	13.8626	0.00104568	0.906299	0.355608	0.156587	0.512196
H2O2 + H2 → 2 H2O	-391.357	7.63917	18.2315	7.97215	26.2037	0.0143548	0.224276	0.00872508	0.136853	0.128128
CO+ H2O2 → CO2 + H2O	-391.096	-34.5838	2.44462	-2.11202	0.332592	0.036249	1.11679	1.20252	0.0649566	1.13756
2 NH3 + 3 Cl2 → N2 + 6 HCl	-483.116	51.7486	58.4939	10.6185	69.1124	0.559221	5.72909	4.31099	0.921228	5.23221
3 N2H4 → 4 NH3 + N2	-470.626	10.8015	31.5091	-0.561396	30.9478	0.0472036	0.862998	0.651658	0.0069392	0.644719
H2 + F2 → 2 HF	-610.745	12.4828	33.2059	12.6404	45.8464	0.00715852	0.105366	0.320051	0.236667	0.0833842
CH4 + 4 H2O2 → CO2 + 6 H2O	-1318.24	19.9577	88.6012	14.6585	103.26	0.106835	1.04796	1.57549	0.357103	1.21838
2 NH3 + 3 F2 → N2 + 6 HF	-1674.92	41.5557	115.877	29.3996	145.277	0.0112359	1.10387	1.47035	0.530014	0.940334
MAE						0.231662	1.00052	0.804932	0.167487	0.875755
RMS						0.594665	1.48983	1.21381	0.259326	1.35968
MAX						2.15881	5.72909	4.31099	0.921228	5.23221
Open-shell reaction energies (kJ/mol)
HCl + H → Cl + H2	-15.0995	20.9965	-3.00109	6.01237	3.01128	2.3631	0.0350353	0.310129	0.110341	0.420469
H2O + F2 → 2 HF + O	-292.878	243.847	213.8	27.2156	241.016	0.0237756	2.48737	1.52155	0.443507	1.96506
CH4 + OH → CH3 + H2O	-9.71786	-63.7854	-41.6714	-3.54105	-45.2125	0.0106169	0.323501	0.271752	0.0553098	0.327062
OH + H2 → H2O + H	-27.5262	-72.6712	-31.6422	-7.65209	-39.2943	0.00287401	0.377838	0.509876	0.09944	0.609316
CO + OH → CO2 + H	-27.2659	-114.894	-47.4291	-17.7363	-65.1653	0.0247682	1.7189	1.70367	0.171337	1.875
CH3 + Cl2 → CH3Cl +Cl	-143.098	15.2111	14.2941	4.61575	18.9098	2.61092	1.72145	1.47496	0.349498	1.82446
S + 2 HCl → H2S + Cl2	7.97717	-120.77	-104.82	-15.5244	-120.344	2.71529	3.85093	2.87499	0.465548	3.34054
2 NO + O2 → 2 NO2	55.8637	-190.707	-135.368	-42.474	-177.842	0.0231004	2.68926	2.18277	0.0501681	2.23294
N + O2 → NO + O	-146.455	61.2391	4.71486	3.1845	7.89937	0.0272659	2.83345	2.01985	0.132669	1.88718
4 HCl+ O2 → 2 H2O + 2 Cl2	-128.907	23.0882	-21.0268	0.906812	-20.12	0.375515	5.41358	4.06503	0.431585	4.49661
NO+ H2O2 → NO2 + H2O	-85.4933	-115.139	-53.0173	-20.0983	-73.1157	0.0354585	0.585858	0.674658	0.0395102	0.714168
2 NO → N2 + O2	-118.606	-113.44	-51.4347	-4.068	-55.5027	0.000882139	0.645161	0.609325	0.103577	0.505748
2 H2O2 → 2 H2O + O2	-226.85	-39.5707	29.3334	2.27737	31.6108	0.0478167	1.51755	0.83346	0.0288524	0.804607
Cl2 + H → HCl + Cl	-228.577	36.8769	11.0771	12.3924	23.4695	2.56041	2.13725	1.91719	0.477413	2.3946
2 SO2 + O2 → 2 SO3	-230.418	35.9747	7.9669	6.44284	14.4097	4.26979	6.25595	5.55533	0.041934	5.59726
Cl + OH → HOCl	-69.4618	-195.392	-150.809	-20.7792	-171.588	2.60969	2.36909	1.83668	0.372142	2.20882
H2S + F2 → S + 2 HF	-405.244	117.372	123.947	21.7847	145.732	2.52514	1.57327	0.947877	0.335143	1.28302
2 NH2 → N2H4	-162.476	-168.703	-126.402	-14.0814	-140.483	0.0194108	2.39061	1.81311	0.181449	1.99455
NO + N → O + N2	-265.061	-52.2006	-46.7198	-0.883497	-47.6033	0.0263838	2.18829	1.41053	0.0290919	1.38144
O + 2 HCl → H2O + Cl2	-104.389	-247.245	-194.672	-20.9553	-215.628	0.213928	4.76502	3.44866	0.573912	4.02257
2 SiH3 → Si2H6	-246.659	-85.8885	-77.4851	-6.73023	-84.2153	0.128586	2.79447	1.40731	0.0992834	1.50659
CH3 + SH → CH3SH	-223.547	-122.217	-95.1351	-12.8216	-107.957	0.272369	1.69948	1.23752	0.146324	1.38384
SO2 + O → SO3	-155.145	-240.801	-180.175	-18.1873	-198.363	2.16107	5.18621	4.19381	0.379086	4.5729
CS + O → CO + S	-323.182	-72.4585	-52.1654	6.11696	-46.0484	2.53787	0.149505	0.375668	0.0601619	0.315507
CH3 + Cl → CH3Cl	-250.315	-131.215	-100.426	-13.7891	-114.215	2.32957	1.71135	1.29969	0.238255	1.53794
CH3OH + O → HCHO + H2O	-198.343	-225.718	-172.347	-19.1235	-191.47	0.0392354	2.77201	1.89724	0.266241	2.16348
CH3 + OH → CH3OH	-267.782	-168.828	-128.318	-13.6436	-141.961	0.0034392	2.35312	1.73903	0.191116	1.93015
NH + H → NH2	-285.467	-129.106	-123.01	-5.47432	-128.484	0.0204438	2.04982	1.23832	0.0665167	1.30484
Si + 2 H2 → SiH4	-382.374	-61.3522	-52.8742	-3.34362	-56.2178	2.56737	1.29914	0.963678	0.0676139	0.896064
CS + S → CS2	-293.7	-194.327	-125.906	-25.0236	-150.93	2.5302	3.44561	2.59163	0.338278	2.92991
NH2 + H → NH3	-361.342	-127.512	-113.981	-5.714	-119.695	0.0206116	1.58547	0.986577	0.0618832	1.04846
2 H2 + O2 → 2 H2O	-555.863	54.8491	7.12958	13.6669	20.7965	0.019107	1.069	0.85091	0.302559	0.548351
CO2 + C → 2 CO	-438.783	-104.47	-90.6201	-8.97132	-99.5914	0.0433299	1.82531	1.22947	0.181815	1.41129
CO + O → CO2	-317.607	-273.587	-196.381	-24.6594	-221.04	0.0385113	3.9338	3.03539	0.278737	3.31413
C + H2O → CO + H2	-438.523	-146.693	-106.407	-19.0555	-125.462	0.0652241	3.16637	2.42327	0.253712	2.67698
N2H4 + O2 → N2 + 2 H2O	-607.86	61.1877	28.4722	7.79869	36.2709	0.0184351	1.30651	0.973819	0.180254	0.793566
2 NH → N2 + H2	-434.513	-332.024	-244.435	-30.8983	-275.333	0.0808587	5.39719	3.86533	0.436788	4.30212
C + S2 → CS2	-526.684	-236.266	-170.885	-32.8318	-203.717	0.289809	2.69871	1.87568	0.0145678	1.89025
2 CO+ 2 NO → N2 + 2 CO2	-673.948	-143.036	-75.8789	-10.5694	-86.4483	0.0237993	3.10596	2.62917	0.0551888	2.57398
CH4 + 2 O2 → CO2 + 2 H2O	-864.536	99.0991	29.9343	10.1037	40.0381	0.0112013	4.08305	3.24241	0.414807	2.8276
4 NH3 + 5 O2 → 4 NO + 6H2O	-1115.74	399.641	156.777	32.0935	188.87	0.00986603	6.07286	4.79177	0.754854	4.03691
2 NH3 + 2 NO + O → 2 N2 + 3 H2O	-835.018	-285.847	-208.64	-13.498	-222.138	0.0293393	3.80434	2.59338	0.187846	2.78123
C + O2 → CO2	-994.125	-134.067	-115.064	-15.4727	-130.537	0.0680113	5.57643	4.46797	0.0230498	4.49102
CS2 + 3 O2 → CO2 + 2 SO2	-1087.49	44.1723	-33.4045	-0.635049	-34.0396	6.8575	9.7695	8.88973	0.537175	8.35256
CH4 + 4 NO → 2 N2 + CO2 + 2 H2O	-1101.75	-127.78	-72.9351	1.96773	-70.9673	0.009437	2.79273	2.02376	0.207654	1.8161
CH4 + NH3 + 3 O → HCN + 3 H2O	-618.212	-714.439	-544.741	-54.6295	-599.37	0.0508968	8.6845	5.88041	0.777108	6.65752
2 C + H2 → C2H2	-901.88	-383.325	-285.747	-34.7899	-320.537	0.0819306	6.25079	4.56261	0.408427	4.97104
4 NH3 + 3 O2 → 2 N2 + 6 H2O	-1352.95	172.762	53.9074	23.9575	77.8648	0.00810175	4.78254	3.57312	0.547701	3.02542
MAE						0.850047	3.02594	2.30875	0.249363	2.41552
RMS						1.67522	3.68366	2.86413	0.316112	2.95712
MAX						6.8575	9.7695	8.88973	0.777108	8.35256

## Sheet: KAW aug-cc-pV6Z
2625.5	HF energy (a.u.)	MP2 correlation energy (a.u.)	CCSD correlation energy (a.u.)	(T) correction (a.u.)	CCSD(T) correlation energy (a.u.)	Error, HF energy (a.u.)	Error, MP2 correlation energy (a.u.)	Error, CCSD correlation energy (a.u.)	Error, (T) correction (a.u.)	Error, CCSD(T) correlation energy (a.u.)
F2	-198.775	-0.599146	-0.593111	-0.022323	-0.615434
Cl2	-919.012	-0.443767	-0.466526	-0.023466	-0.489992
ClF	-558.921	-0.517707	-0.525503	-0.0217502	-0.547253
ClO	-534.312	-0.45392	-0.474668	-0.0222144	-0.496882
Si2	-577.76	-0.206802	-0.220495	-0.0181463	-0.238641
NH	-54.9786	-0.162881	-0.17706	-0.00495223	-0.182012
CH	-38.28	-0.118178	-0.138304	-0.00400754	-0.142311
S2	-795.094	-0.387306	-0.392483	-0.0253963	-0.417879
OH	-75.423	-0.234611	-0.24288	-0.00686025	-0.24974
HCl	-460.114	-0.235656	-0.250806	-0.0104886	-0.261295
P2	-681.499	-0.316387	-0.321961	-0.0254445	-0.347405
O2	-149.655	-0.545421	-0.512606	-0.0248355	-0.537442
SO	-472.401	-0.459347	-0.449458	-0.0247244	-0.474183
SiH2(3B1)	-290.028	-0.101769	-0.12075	-0.00379458	-0.124545
HF	-100.071	-0.314175	-0.31061	-0.00873526	-0.319346
NO	-129.3	-0.460733	-0.450124	-0.0225063	-0.472631
SiH2(1A1)	-290.036	-0.121668	-0.144439	-0.00435975	-0.148799
PH2	-341.888	-0.161029	-0.181542	-0.00697788	-0.18852
HOCl	-534.935	-0.503134	-0.511808	-0.0230152	-0.534823
CS	-435.363	-0.340623	-0.347289	-0.0243954	-0.371684
CN	-92.22	-0.36238	-0.358484	-0.0231884	-0.381673
CH2(1A1)	-38.8961	-0.153765	-0.174648	-0.0056036	-0.180252
NH2	-55.5873	-0.212384	-0.224111	-0.00704796	-0.231159
SH2	-398.721	-0.217093	-0.235187	-0.0100465	-0.245234
CH2(3B1)	-38.9355	-0.135942	-0.151433	-0.00414136	-0.155575
SiO	-363.854	-0.380774	-0.372499	-0.020908	-0.393407
N2	-108.989	-0.419148	-0.407135	-0.0217431	-0.428878
SiH3	-290.646	-0.130819	-0.15306	-0.00416827	-0.157228
H2O	-76.0671	-0.296292	-0.29572	-0.00979073	-0.305511
PH3	-342.495	-0.189918	-0.212623	-0.00802688	-0.220649
CO	-112.789	-0.399125	-0.393435	-0.0197142	-0.41315
SO2	-547.322	-0.750677	-0.726345	-0.0409167	-0.767262
H2O2	-150.851	-0.561588	-0.557676	-0.0226399	-0.580316
HCO	-113.297	-0.419543	-0.415764	-0.0201918	-0.435955
NH3	-56.225	-0.261205	-0.267682	-0.00923424	-0.276917
CH3	-39.5766	-0.179271	-0.194838	-0.00560987	-0.200447
HCN	-92.9133	-0.383882	-0.378509	-0.0205952	-0.399105
SiH4	-291.269	-0.158691	-0.18349	-0.00446283	-0.187953
H2CO	-113.922	-0.4425	-0.443032	-0.0194392	-0.462471
CO2	-187.723	-0.677773	-0.654654	-0.0333574	-0.688011
CH3Cl	-499.158	-0.423245	-0.444489	-0.0190809	-0.46357
C2H2	-76.8546	-0.341733	-0.345283	-0.0185662	-0.363849
CH4	-40.2171	-0.216606	-0.231762	-0.00718276	-0.238945
N2H4	-111.237	-0.489407	-0.496657	-0.0194884	-0.516145
CH3SH	-437.768	-0.407272	-0.430653	-0.0187594	-0.449412
CH3OH	-115.102	-0.478563	-0.48687	-0.0176974	-0.504568
Si2H6	-581.386	-0.2948	-0.335859	-0.0109159	-0.346774
C2H4	-78.0706	-0.368186	-0.383849	-0.0169144	-0.400763
C2H6	-79.2667	-0.40493	-0.426803	-0.0152883	-0.442091
F	-99.4114	-0.240942	-0.247932	-0.00531606	-0.253248
C	-37.6887	-0.0803941	-0.0975047	-0.00262495	-0.10013
H	-0.499999	0	0	0	0
Cl	-459.485	-0.193723	-0.211193	-0.00818086	-0.219374
N	-54.4009	-0.111995	-0.124923	-0.00311113	-0.128034
O	-74.8124	-0.173813	-0.185934	-0.00420613	-0.19014
P	-340.719	-0.0934894	-0.107344	-0.00488468	-0.112229
Si	-288.855	-0.0672319	-0.0817838	-0.00320017	-0.0849839
S	-397.508	-0.142932	-0.159716	-0.00654786	-0.166264
HCOOH	-188.859	-0.708552	-0.698894	-0.0310418	-0.729935
CS2	-832.984	-0.558123	-0.555375	-0.0405286	-0.595904
HNCO	-167.844	-0.646944	-0.630316	-0.033298	-0.663614
COCl2	-1031.82	-0.873841	-0.878404	-0.0470561	-0.92546
SO3	-622.194	-1.01704	-0.981577	-0.0521108	-1.03369
SH	-398.106	-0.181178	-0.199382	-0.00824259	-0.207624
NO2	-204.117	-0.769977	-0.732382	-0.0430168	-0.775399
H2	-1.13365	-0.0339415	-0.0407064	0	-0.0407064
Atomization energies (kJ/mol)
F2	-126.073	307.873	255.319	30.6943	286.013	0	1.36506	0.78394	0.308408	1.09235
Cl2	112.157	147.872	115.889	18.6524	134.541	0	1.98657	1.6057	0.340135	1.94583
ClF	64.1818	218.028	174.274	21.6691	195.943	0	1.41407	1.10794	0.22825	1.33619
ClO	37.8478	226.804	203.584	25.8018	229.386	0	2.17077	1.82962	0.325396	2.15502
Si2	129.381	189.925	149.463	30.8391	180.303	0	2.25822	1.25474	0.287517	1.54226
NH	203.904	133.602	136.886	4.83382	141.72	0	1.46748	0.852047	0.034054	0.886102
CH	239.683	99.2016	107.118	3.62998	110.748	0	1.03483	0.567361	0.0202448	0.587606
S2	205.083	266.338	191.797	32.2953	224.092	0	3.67853	2.66502	0.488672	3.15369
OH	290.354	159.626	149.513	6.96837	156.481	0	1.28177	0.770674	0.0621528	0.832827
HCl	338.174	110.095	104.004	6.05886	110.063	0	0.749736	0.496216	0.0638545	0.56007
P2	157.88	339.76	281.642	41.1551	322.797	0	6.01562	3.43342	0.37006	3.80348
O2	79.9231	519.312	369.511	43.1191	412.63	0	2.38222	1.63906	0.41449	2.05355
SO	212.33	374.402	272.551	36.6793	309.23	0	2.43093	1.97055	0.351085	2.32163
SiH2(3B1)	452.863	90.6762	102.307	1.56064	103.867	0	0.527792	0.465912	0.0265174	0.439395
HF	417.788	192.274	164.561	8.97711	173.538	0	1.09802	0.642949	0.0857237	0.728673
NO	226.405	459.266	365.647	39.8787	405.526	0	4.02195	2.80796	0.337714	3.14567
SiH2(1A1)	474.912	142.922	164.501	3.04449	167.546	0	1.48297	0.706284	0.0203369	0.685947
PH2	442.987	177.324	194.806	5.49568	200.301	0	2.26057	1.16872	0.00250916	1.16621
HOCl	362.426	356.016	301.095	27.9044	329	0	2.65277	1.83357	0.277513	2.11108
CS	435.827	307.962	236.474	39.967	276.441	0	3.2463	2.25069	0.301339	2.55203
CN	342.281	446.311	357.216	45.8212	403.037	0	3.90485	2.58971	0.326108	2.91582
CH2(1A1)	544.522	192.635	202.541	7.82045	210.361	0	1.89636	1.06704	0.0482627	1.1153
NH2	489.392	263.572	260.418	10.3362	270.754	0	2.65371	1.56867	0.0725475	1.64122
SH2	558.929	194.71	198.15	9.18579	207.336	0	1.74144	1.0505	0.0569887	1.10749
CH2(3B1)	648.011	145.841	141.589	3.98134	145.571	0	1.0968	0.795996	0.0257467	0.821742
SiO	488.177	366.86	275.105	35.4488	310.553	0	3.35942	2.26226	0.207752	2.47001
N2	491.492	512.389	412.961	40.75	453.711	0	5.28832	3.62423	0.320879	3.94511
SiH3	763.605	166.948	187.136	2.54174	189.678	0	1.46033	0.83894	0.0324133	0.806526
H2O	668.794	321.57	288.244	14.6624	302.907	0	2.27043	1.38248	0.119699	1.50218
PH3	724.61	253.173	276.408	8.24984	284.658	0	2.94794	1.52808	0.00262756	1.53071
CO	756.472	380.484	288.798	33.8247	322.623	0	3.33282	2.46809	0.266523	2.73462
SO2	496.031	682.945	511.348	68.1489	579.497	0	6.21563	4.79375	0.500939	5.29468
H2O2	595.306	561.76	487.842	37.3545	525.197	0	3.90065	2.44318	0.318596	2.76177
HCO	777.783	434.089	347.42	35.0786	382.499	0	3.5186	2.52116	0.279804	2.80096
NH3	850.754	391.752	374.815	16.0762	390.891	0	3.57123	2.13961	0.10836	2.24797
CH3	1018.6	259.601	255.547	7.8369	263.384	0	2.22142	1.3806	0.0527594	1.43336
HCN	849.946	502.764	409.792	39.0125	448.805	0	4.80856	3.23032	0.277275	3.50759
SiH4	1086.76	240.126	267.029	3.31513	270.344	0	2.29184	1.19117	0.0391284	1.15204
H2CO	1106.33	494.363	419.012	33.1027	452.115	0	4.19869	2.87312	0.259887	3.133
CO2	1074.12	655.728	486.458	58.6016	545.059	0	5.60932	4.22469	0.427829	4.65252
CH3Cl	1271.24	391.537	356.521	21.7263	378.247	0	3.21179	2.13273	0.190638	2.32337
C2H2	1252.87	475.071	394.544	34.962	429.506	0	4.38737	2.95714	0.236358	3.1935
CH4	1387.31	357.623	352.493	11.9665	364.459	0	3.02288	1.83515	0.0782977	1.91345
N2H4	1141.28	696.854	648.001	34.8302	682.831	0	6.69089	4.18659	0.2501	4.43669
CH3SH	1499.03	482.949	455.347	25.1697	480.517	0	4.2952	2.7613	0.172766	2.93406
CH3OH	1576.74	589.047	534.111	28.5294	562.64	0	4.86495	3.15766	0.225512	3.38317
Si2H6	1774	420.962	452.35	11.8555	464.206	0	4.53782	2.49229	0.00737101	2.48492
C2H4	1820.17	544.523	495.799	30.6252	526.424	0	4.85573	3.20612	0.203697	3.40982
C2H6	2334.94	640.995	608.573	26.3559	634.929	0	5.52217	3.53044	0.174144	3.70459
MAE						0	3.08578	2.02215	0.19651	2.21342
RMS						0	3.45524	2.2916	0.241603	2.50846
MAX						0	6.69089	4.79375	0.500939	5.29468
Closed-shell reaction energies (kJ/mol)
CO + H2 → H2CO	1.05403	-24.7659	-23.3399	0.722035	-22.6179	0	0.0958603	0.0882774	0.00663612	0.0816413
CO + H2O → CO2 + H2	0.238465	-42.7879	-16.2898	-10.1145	-26.4043	0	0.776078	0.690852	0.0416068	0.732458
CH3OH + HCl → CH3Cl + H2O	-25.1248	-13.9653	-6.65036	-1.80043	-8.4508	0	0.132462	0.138658	0.0209714	0.117687
H2O + CO → HCOOH	-7.5883	-34.4849	-25.567	-4.03501	-29.6021	0	0.588068	0.537047	0.0189155	0.555962
CH3OH + H2S → CH3SH + H2O	-32.1603	-20.7622	-11.3308	-2.11683	-13.4476	0	0.0407577	0.0643792	0.00996533	0.0544139
CS2 + 2 H2O → CO2 + 2 H2S	-122.33	101.732	57.2031	17.4847	74.6879	0	0.688943	0.189767	0.194694	0.38446
C2H6 + H2 → 2 CH4	-88.7693	14.8617	10.4615	2.4229	12.8844	0	0.246428	0.176891	0.0175489	0.19444
HNCO+ H2O → CO2 + NH3	-96.8385	11.1792	9.71526	1.3051	11.0204	0	0.0458294	0.113278	0.00189089	0.115169
CH4 + Cl2 → CH3Cl+ HCl	-109.951	3.86334	7.85697	2.83376	10.6907	0	1.04793	0.811897	0.16394	0.975837
Cl2 + F2 → 2 ClF	-142.28	19.6886	22.6595	6.00854	28.668	0	0.523482	0.173758	0.192043	0.365801
CO+ Cl2 → COCl2	-56.4787	-81.2579	-48.4199	-10.1758	-58.5957	0	0.601385	0.365827	0.0710944	0.436921
CO2 + 3 H2 → CH3OH + H2O	-118.685	12.4516	-15.274	15.4098	0.135775	0	0.783966	0.634771	0.0826183	0.717389
HCHO+ H2 → CH3OH	-119.501	-5.5705	-8.22396	4.57331	-3.65065	0	0.103749	0.0321968	0.0343754	0.0665722
CO + 2 H2 → CH3OH	-118.447	-30.3364	-31.5639	5.29534	-26.2685	0	0.00788869	0.0560806	0.0410115	0.0150691
C2H4 + H2 → C2H6	-163.861	-7.35881	-5.89975	4.26925	-1.6305	0	0.103568	0.0075783	0.0295524	0.0219741
SO3 + CO → SO2 + CO2	-160.34	-32.2581	-15.7175	-6.42985	-22.1474	0	0.724776	0.670381	0.0580728	0.728453
H2 + Cl2 → 2 HCl	-213.281	16.7956	14.7552	6.53471	21.2899	0	1.25711	0.930011	0.212426	1.14244
C2H2 + H2 → C2H4	-216.388	19.6619	5.61965	4.33678	9.95643	0	0.301645	0.067764	0.0326613	0.100425
SO2 + H2O2 → SO3 + H2O	-230.793	-2.79615	17.6555	4.34519	22.0007	0	1.37106	1.36628	0.0204822	1.38676
CO+ 3 H2 → CH4 + H2O	-246.902	-31.3694	-31.316	7.19586	-24.1201	0	0.349535	0.200691	0.0685263	0.269218
HCN+ 3 H2 → CH4 + NH3	-335.387	20.7287	3.10855	10.9698	14.0783	0	0.524479	0.205792	0.0906176	0.296409
H2O2 + H2 → 2 H2O	-391.371	7.73366	18.2278	8.02981	26.2576	0	0.129789	0.00504924	0.0791974	0.0741482
CO+ H2O2 → CO2 + H2O	-391.133	-35.0543	1.938	-2.08466	-0.146658	0	0.646288	0.695901	0.0375906	0.65831
2 NH3 + 3 Cl2 → N2 + 6 HCl	-482.556	54.1622	60.3101	11.0066	71.3167	0	3.31545	2.49478	0.533118	3.0279
3 N2H4 → 4 NH3 + N2	-470.674	11.165	31.7837	-0.56432	31.2194	0	0.49942	0.377117	0.00401574	0.373101
H2 + F2 → 2 HF	-610.738	12.4384	33.0711	12.7401	45.8112	0	0.0609755	0.185215	0.13696	0.0482547
CH4 + 4 H2O2 → CO2 + 6 H2O	-1318.34	19.5162	87.9375	14.8089	102.746	0	0.606456	0.91174	0.206657	0.705083
2 NH3 + 3 F2 → N2 + 6 HF	-1674.93	41.0906	115.258	29.6229	144.881	0	0.638816	0.850895	0.306721	0.544175
MAE						0	0.579007	0.465817	0.0969253	0.506803
RMS						0	0.86217	0.702437	0.150073	0.786854
MAX						0	3.31545	2.49478	0.533118	3.0279
Open-shell reaction energies (kJ/mol)
HCl + H → Cl + H2	-12.7364	20.9817	-2.87043	6.05886	3.18843	0	0.0202751	0.179473	0.0638545	0.243327
H2O + F2 → 2 HF + O	-292.855	244.895	214.441	27.4025	241.843	0	1.43945	0.880527	0.256659	1.13719
CH4 + OH → CH3 + H2O	-9.72848	-63.9217	-41.7859	-3.56435	-45.3503	0	0.187211	0.157264	0.032008	0.189272
OH + H2 → H2O + H	-27.5291	-72.8304	-31.857	-7.69398	-39.551	0	0.218656	0.295067	0.0575463	0.352614
CO + OH → CO2 + H	-27.2906	-115.618	-48.1468	-17.8084	-65.9553	0	0.994734	0.985919	0.0991531	1.08507
CH3 + Cl2 → CH3Cl +Cl	-140.488	15.9363	14.9155	4.76299	19.6785	0	0.996207	0.853567	0.202256	1.05582
S + 2 HCl → H2S + Cl2	5.26188	-122.392	-106.031	-15.7205	-121.751	0	2.22855	1.66377	0.269415	1.93318
2 NO + O2 → 2 NO2	55.8406	-191.84	-136.288	-42.4952	-178.783	0	1.55629	1.26318	0.0290325	1.29221
N + O2 → NO + O	-146.482	60.0453	3.86391	3.24039	7.1043	0	1.63973	1.1689	0.0767758	1.09212
4 HCl+ O2 → 2 H2O + 2 Cl2	-129.283	20.8075	-22.7394	0.724987	-22.0144	0	3.13286	2.35245	0.24976	2.60221
NO+ H2O2 → NO2 + H2O	-85.5287	-115.386	-53.3016	-20.115	-73.4165	0	0.339038	0.390427	0.0228647	0.413292
2 NO → N2 + O2	-118.605	-113.168	-51.178	-4.11164	-55.2896	0	0.373357	0.352619	0.0599403	0.292678
2 H2O2 → 2 H2O + O2	-226.898	-38.9314	29.6846	2.26521	31.9498	0	0.878211	0.482326	0.016697	0.465629
Cl2 + H → HCl + Cl	-226.017	37.7773	11.8848	12.5936	24.4784	0	1.23684	1.10948	0.27628	1.38576
2 SO2 + O2 → 2 SO3	-234.688	33.3391	5.62646	6.42517	12.0516	0	3.62034	3.21489	0.0242674	3.23916
Cl + OH → HOCl	-72.0715	-196.39	-151.582	-20.936	-172.519	0	1.371	1.06289	0.21536	1.27825
H2S + F2 → S + 2 HF	-402.719	118.035	124.347	21.9259	146.273	0	0.910459	0.54854	0.193949	0.742489
2 NH2 → N2H4	-162.495	-169.71	-127.166	-14.1579	-141.324	0	1.38346	1.04925	0.105005	1.15426
NO + N → O + N2	-265.087	-53.1225	-47.3141	-0.871241	-48.1853	0	1.26637	0.816278	0.0168356	0.799442
O + 2 HCl → H2O + Cl2	-104.603	-249.252	-196.125	-21.1971	-217.322	0	2.75754	1.99575	0.332125	2.32788
2 SiH3 → Si2H6	-246.788	-87.0658	-78.0779	-6.77206	-84.85	0	1.61717	0.814414	0.0574557	0.87187
CH3 + SH → CH3SH	-223.819	-122.933	-95.6565	-12.8833	-108.54	0	0.983497	0.716156	0.084678	0.800834
SO2 + O → SO3	-157.306	-242.986	-181.942	-18.347	-200.289	0	3.00128	2.42697	0.219379	2.64635
CS + O → CO + S	-320.644	-72.5215	-52.3236	6.1423	-46.1813	0	0.0865193	0.217401	0.0348159	0.182585
CH3 + Cl → CH3Cl	-252.645	-131.936	-100.973	-13.8894	-114.863	0	0.990365	0.752133	0.137879	0.890012
CH3OH + O → HCHO + H2O	-198.383	-226.886	-173.146	-19.2357	-192.382	0	1.60417	1.09794	0.154075	1.25201
CH3 + OH → CH3OH	-267.785	-169.819	-129.05	-13.7241	-142.775	0	1.36176	1.00639	0.110599	1.11699
NH + H → NH2	-285.487	-129.97	-123.532	-5.50234	-129.034	0	1.18624	0.716623	0.0384935	0.755116
Si + 2 H2 → SiH4	-384.941	-61.8995	-53.2802	-3.31513	-56.5953	0	0.751817	0.557684	0.0391284	0.518556
CS + S → CS2	-296.23	-195.778	-126.998	-25.1661	-152.164	0	1.99398	1.49979	0.195763	1.69555
NH2 + H → NH3	-361.363	-128.18	-114.397	-5.74007	-120.137	0	0.917516	0.570936	0.035812	0.606748
2 H2 + O2 → 2 H2O	-555.844	54.3987	6.7711	13.7944	20.5655	0	0.618632	0.492425	0.175092	0.317333
CO2 + C → 2 CO	-438.826	-105.239	-91.138	-9.04791	-100.186	0	1.05631	0.711501	0.105217	0.816719
CO + O → CO2	-317.645	-275.244	-197.66	-24.7768	-222.437	0	2.2765	1.75659	0.161306	1.9179
C + H2O → CO + H2	-438.588	-148.027	-107.428	-19.1624	-126.59	0	1.83239	1.40235	0.146824	1.54918
N2H4 + O2 → N2 + 2 H2O	-607.878	60.6373	28.0619	7.87463	35.9365	0	0.756085	0.563553	0.104314	0.459239
2 NH → N2 + H2	-434.594	-334.298	-246.064	-31.0823	-277.146	0	3.12337	2.23688	0.252771	2.48965
C + S2 → CS2	-526.974	-237.403	-171.675	-32.8379	-204.513	0	1.56175	1.08546	0.00843045	1.09389
2 CO+ 2 NO → N2 + 2 CO2	-673.972	-144.345	-76.9866	-10.5462	-87.5327	0	1.79743	1.52151	0.031938	1.48957
CH4 + 2 O2 → CO2 + 2 H2O	-864.548	97.379	28.5683	10.2785	38.8468	0	2.36288	1.87639	0.240051	1.63634
4 NH3 + 5 O2 → 4 NO + 6H2O	-1115.75	397.083	154.758	32.4115	187.169	0	3.51439	2.77301	0.436837	2.33618
2 NH3 + 2 NO + O → 2 N2 + 3 H2O	-835.047	-287.45	-209.732	-13.5771	-223.31	0	2.20159	1.5008	0.108707	1.60951
C + O2 → CO2	-994.193	-136.416	-116.947	-15.4824	-132.429	0	3.2271	2.58563	0.013339	2.59897
CS2 + 3 O2 → CO2 + 2 SO2	-1094.35	40.0564	-37.1497	-0.408739	-37.5585	0	5.65365	5.14452	0.310865	4.83366
CH4 + 4 NO → 2 N2 + CO2 + 2 H2O	-1101.76	-128.957	-73.7877	2.05521	-71.7325	0	1.61616	1.17115	0.12017	1.05098
CH4 + NH3 + 3 O → HCN + 3 H2O	-618.263	-718.098	-547.218	-54.9569	-602.175	0	5.02575	3.40302	0.449715	3.85273
2 C + H2 → C2H2	-901.962	-385.958	-287.669	-34.962	-322.631	0	3.61736	2.6404	0.236358	2.87676
4 NH3 + 3 O2 → 2 N2 + 6 H2O	-1352.96	170.747	52.402	24.1882	76.5902	0	2.76767	2.06778	0.316956	1.75082
MAE						0	1.75112	1.33608	0.144307	1.39787
RMS						0	2.13174	1.65748	0.182935	1.71129
MAX						0	5.65365	5.14452	0.449715	4.83366

## Sheet: KAW aug-cc-pV(5,6)Z
2625.5	HF energy (a.u.)	MP2 correlation energy (a.u.)	CCSD correlation energy (a.u.)	(T) correction (a.u.)	CCSD(T) correlation energy (a.u.)
F2	-198.775	-0.609687	-0.600658	-0.0226827	-0.623341
Cl2	-919.012	-0.453403	-0.472719	-0.0241046	-0.496823
ClF	-558.921	-0.527696	-0.53234	-0.0222128	-0.554553
ClO	-534.312	-0.462518	-0.480365	-0.0226792	-0.503044
Si2	-577.76	-0.209935	-0.221837	-0.0183788	-0.240216
NH	-54.9786	-0.165169	-0.178392	-0.00502197	-0.183414
CH	-38.28	-0.119779	-0.139083	-0.004055	-0.143138
S2	-795.094	-0.395372	-0.397175	-0.0259496	-0.423124
OH	-75.423	-0.238431	-0.245383	-0.00697031	-0.252354
HCl	-460.114	-0.240381	-0.253786	-0.0107674	-0.264553
P2	-681.499	-0.321959	-0.324853	-0.0258104	-0.350664
O2	-149.655	-0.552991	-0.51765	-0.0251661	-0.542817
SO	-472.401	-0.466937	-0.454257	-0.0251281	-0.479385
SiH2(3B1)	-290.028	-0.103106	-0.12136	-0.00384595	-0.125206
HF	-100.071	-0.319604	-0.31448	-0.00888905	-0.323369
NO	-129.3	-0.467325	-0.454411	-0.0227781	-0.477189
SiH2(1A1)	-290.036	-0.123369	-0.14514	-0.00441348	-0.149554
PH2	-341.888	-0.16353	-0.18278	-0.0070894	-0.189869
HOCl	-534.935	-0.511916	-0.517507	-0.0234618	-0.540968
CS	-435.363	-0.346398	-0.350548	-0.0247335	-0.375281
CN	-92.22	-0.366802	-0.361042	-0.0234092	-0.384451
CH2(1A1)	-38.8961	-0.155694	-0.175618	-0.00566173	-0.18128
NH2	-55.5873	-0.215123	-0.225716	-0.00713237	-0.232848
SH2	-398.721	-0.221089	-0.237426	-0.0102518	-0.247677
CH2(3B1)	-38.9355	-0.137566	-0.1523	-0.00419092	-0.156491
SiO	-363.854	-0.386521	-0.376003	-0.021135	-0.397138
N2	-108.989	-0.42462	-0.41053	-0.0219789	-0.432509
SiH3	-290.646	-0.132511	-0.153812	-0.00421739	-0.158029
H2O	-76.0671	-0.300488	-0.298456	-0.00992271	-0.308379
PH3	-342.495	-0.192681	-0.213997	-0.00814037	-0.222137
CO	-112.789	-0.404933	-0.397149	-0.0199419	-0.417091
SO2	-547.322	-0.76304	-0.734429	-0.0414638	-0.775893
H2O2	-150.851	-0.569737	-0.563027	-0.022934	-0.585961
HCO	-113.297	-0.425421	-0.419497	-0.0204245	-0.439922
NH3	-56.225	-0.264294	-0.269505	-0.00933228	-0.278837
CH3	-39.5766	-0.181324	-0.195927	-0.00566971	-0.201597
HCN	-92.9133	-0.388648	-0.381311	-0.0207973	-0.402108
SiH4	-291.269	-0.1607	-0.184376	-0.0045094	-0.188885
H2CO	-113.922	-0.448637	-0.446899	-0.0196644	-0.466564
CO2	-187.723	-0.687779	-0.661246	-0.0337329	-0.694979
CH3Cl	-499.158	-0.430115	-0.448656	-0.0194478	-0.468104
C2H2	-76.8546	-0.345817	-0.347537	-0.0187357	-0.366272
CH4	-40.2171	-0.218963	-0.233025	-0.00725233	-0.240277
N2H4	-111.237	-0.495413	-0.500266	-0.0196972	-0.519964
CH3SH	-437.768	-0.413447	-0.434107	-0.0190485	-0.453155
CH3OH	-115.102	-0.484954	-0.490846	-0.0179094	-0.508756
Si2H6	-581.386	-0.2988	-0.337672	-0.011036	-0.348708
C2H4	-78.0706	-0.372448	-0.386197	-0.0170715	-0.403269
C2H6	-79.2667	-0.409447	-0.429274	-0.0154342	-0.444709
F	-99.4114	-0.245952	-0.251557	-0.0054372	-0.256994
C	-37.6887	-0.0816006	-0.0980683	-0.0026647	-0.100733
H	-0.499999	0	0	0	0
Cl	-459.485	-0.198162	-0.213984	-0.00843537	-0.222419
N	-54.4009	-0.113724	-0.125931	-0.0031679	-0.129099
O	-74.8124	-0.177144	-0.188143	-0.00429252	-0.192436
P	-340.719	-0.09513	-0.108137	-0.00499717	-0.113134
Si	-288.855	-0.068368	-0.0822159	-0.00326164	-0.0854776
S	-397.508	-0.146264	-0.161554	-0.00673141	-0.168286
HCOOH	-188.859	-0.71878	-0.705548	-0.0314087	-0.736957
CS2	-832.984	-0.56799	-0.561044	-0.0411248	-0.602169
HNCO	-167.844	-0.655825	-0.635952	-0.0336388	-0.669591
COCl2	-1031.82	-0.889056	-0.888171	-0.0478952	-0.936066
SO3	-622.194	-1.03388	-0.992795	-0.0528278	-1.04562
SH	-398.106	-0.184926	-0.201473	-0.00843959	-0.209913
NO2	-204.117	-0.780651	-0.739432	-0.0434594	-0.782891
H2	-1.13365	-0.0342348	-0.040827	0	-0.040827
Atomization energies (kJ/mol)
F2	-126.073	309.238	256.103	31.0028	287.106
Cl2	112.157	149.859	117.495	18.9926	136.487
ClF	64.1818	219.442	175.382	21.8974	197.279
ClO	37.8478	228.975	205.413	26.1272	231.541
Si2	129.381	192.183	150.718	31.1266	181.845
NH	203.904	135.07	137.738	4.86787	142.606
CH	239.683	100.236	107.685	3.65022	111.336
S2	205.083	270.016	194.462	32.7839	227.246
OH	290.354	160.908	150.284	7.03053	157.314
HCl	338.174	110.845	104.5	6.12271	110.623
P2	157.88	345.776	285.075	41.5252	326.6
O2	79.9231	521.694	371.15	43.5336	414.684
SO	212.33	376.833	274.521	37.0304	311.552
SiH2(3B1)	452.863	91.204	102.773	1.53412	104.307
HF	417.788	193.372	165.204	9.06283	174.267
NO	226.405	463.288	368.455	40.2164	408.671
SiH2(1A1)	474.912	144.405	165.208	3.02415	168.232
PH2	442.987	179.585	195.974	5.49317	201.468
HOCl	362.426	358.669	302.929	28.1819	331.111
CS	435.827	311.208	238.725	40.2684	278.993
CN	342.281	450.216	359.806	46.1473	405.953
CH2(1A1)	544.522	194.531	203.608	7.86871	211.476
NH2	489.392	266.226	261.986	10.4087	272.395
SH2	558.929	196.451	199.201	9.24278	208.443
CH2(3B1)	648.011	146.937	142.385	4.00709	146.392
SiO	488.177	370.22	277.367	35.6565	313.023
N2	491.492	517.677	416.585	41.0708	457.656
SiH3	763.605	168.408	187.975	2.50933	190.484
H2O	668.794	323.84	289.627	14.7821	304.409
PH3	724.61	256.12	277.936	8.25247	286.188
CO	756.472	383.816	291.266	34.0913	325.357
SO2	496.031	689.161	516.142	68.6498	584.792
H2O2	595.306	565.661	490.285	37.6731	527.958
HCO	777.783	437.608	349.941	35.3584	385.3
NH3	850.754	395.323	376.954	16.1846	393.139
CH3	1018.6	261.823	256.928	7.88966	264.818
HCN	849.946	507.573	413.023	39.2898	452.313
SiH4	1086.76	242.418	268.22	3.276	271.496
H2CO	1106.33	498.562	421.885	33.3626	455.248
CO2	1074.12	661.337	490.682	59.0294	549.712
CH3Cl	1271.24	394.749	358.653	21.917	380.57
C2H2	1252.87	479.459	397.501	35.1983	432.699
CH4	1387.31	360.646	354.328	12.0448	366.373
N2H4	1141.28	703.545	652.188	35.0803	687.268
CH3SH	1499.03	487.244	458.108	25.3424	483.451
CH3OH	1576.74	593.912	537.268	28.7549	566.023
Si2H6	1774	425.5	454.842	11.8482	466.691
C2H4	1820.17	549.379	499.005	30.8289	529.834
C2H6	2334.94	646.517	612.103	26.5301	638.633
Closed-shell reaction energies (kJ/mol)
CO + H2 → H2CO	1.05403	-24.8617	-23.4282	0.728672	-22.6995
CO + H2O → CO2 + H2	0.238465	-43.564	-16.9807	-10.1561	-27.1368
CH3OH + HCl → CH3Cl + H2O	-25.1248	-13.8329	-6.51171	-1.8214	-8.33311
H2O + CO → HCOOH	-7.5883	-35.0729	-26.1041	-4.05393	-30.158
CH3OH + H2S → CH3SH + H2O	-32.1603	-20.7215	-11.2664	-2.1268	-13.3932
CS2 + 2 H2O → CO2 + 2 H2S	-122.33	102.421	57.3929	17.6794	75.0723
C2H6 + H2 → 2 CH4	-88.7693	15.1081	10.6384	2.44044	13.0789
HNCO+ H2O → CO2 + NH3	-96.8385	11.1333	9.60199	1.30321	10.9052
CH4 + Cl2 → CH3Cl+ HCl	-109.951	4.91127	8.66887	2.9977	11.6666
Cl2 + F2 → 2 ClF	-142.28	20.2121	22.8332	6.20058	29.0338
CO+ Cl2 → COCl2	-56.4787	-80.6565	-48.0541	-10.1047	-58.1588
CO2 + 3 H2 → CH3OH + H2O	-118.685	13.2355	-14.6393	15.4924	0.853164
HCHO+ H2 → CH3OH	-119.501	-5.46675	-8.19176	4.60768	-3.58408
CO + 2 H2 → CH3OH	-118.447	-30.3285	-31.6199	5.33635	-26.2836
C2H4 + H2 → C2H6	-163.861	-7.25524	-5.90733	4.2988	-1.60853
SO3 + CO → SO2 + CO2	-160.34	-31.5333	-15.0471	-6.37178	-21.4189
H2 + Cl2 → 2 HCl	-213.281	18.0527	15.6852	6.74713	22.4324
C2H2 + H2 → C2H4	-216.388	19.9635	5.68741	4.36944	10.0569
SO2 + H2O2 → SO3 + H2O	-230.793	-4.16721	16.2892	4.32471	20.6139
CO+ 3 H2 → CH4 + H2O	-246.902	-31.0199	-31.1153	7.26438	-23.8509
HCN+ 3 H2 → CH4 + NH3	-335.387	21.2532	3.31434	11.0604	14.3747
H2O2 + H2 → 2 H2O	-391.371	7.86345	18.2228	8.109	26.3318
CO+ H2O2 → CO2 + H2O	-391.133	-35.7006	1.2421	-2.04707	-0.804968
2 NH3 + 3 Cl2 → N2 + 6 HCl	-482.556	57.4776	62.8049	11.5397	74.3446
3 N2H4 → 4 NH3 + N2	-470.674	11.6645	32.1608	-0.568335	31.5925
H2 + F2 → 2 HF	-610.738	12.3775	32.8859	12.8771	45.763
CH4 + 4 H2O2 → CO2 + 6 H2O	-1318.34	18.9097	87.0257	15.0156	102.041
2 NH3 + 3 F2 → N2 + 6 HF	-1674.93	40.4518	114.407	29.9296	144.336
Open-shell reaction energies (kJ/mol)
HCl + H → Cl + H2	-12.7364	20.9614	-2.69096	6.12271	3.43175
H2O + F2 → 2 HF + O	-292.855	246.334	215.322	27.6591	242.981
CH4 + OH → CH3 + H2O	-9.72848	-64.1089	-41.9432	-3.59636	-45.5396
OH + H2 → H2O + H	-27.5291	-73.0491	-32.1521	-7.75153	-39.9036
CO + OH → CO2 + H	-27.2906	-116.613	-49.1327	-17.9076	-67.0403
CH3 + Cl2 → CH3Cl +Cl	-140.488	16.9325	15.769	4.96525	20.7343
S + 2 HCl → H2S + Cl2	5.26188	-124.621	-107.695	-15.9899	-123.684
2 NO + O2 → 2 NO2	55.8406	-193.396	-137.551	-42.5242	-180.075
N + O2 → NO + O	-146.482	58.4056	2.69501	3.31717	6.01218
4 HCl+ O2 → 2 H2O + 2 Cl2	-129.283	17.6746	-25.0918	0.475227	-24.6166
NO+ H2O2 → NO2 + H2O	-85.5287	-115.725	-53.692	-20.1378	-73.8298
2 NO → N2 + O2	-118.605	-112.795	-50.8254	-4.17158	-54.997
2 H2O2 → 2 H2O + O2	-226.898	-38.0532	30.1669	2.24852	32.4154
Cl2 + H → HCl + Cl	-226.017	39.0142	12.9943	12.8698	25.8641
2 SO2 + O2 → 2 SO3	-234.688	29.7188	2.41157	6.40091	8.81248
Cl + OH → HOCl	-72.0715	-197.761	-152.645	-21.1514	-173.797
H2S + F2 → S + 2 HF	-402.719	118.946	124.895	22.1199	147.015
2 NH2 → N2H4	-162.495	-171.094	-128.215	-14.2629	-142.478
NO + N → O + N2	-265.087	-54.3889	-48.1304	-0.854405	-48.9848
O + 2 HCl → H2O + Cl2	-104.603	-252.01	-198.121	-21.5292	-219.65
2 SiH3 → Si2H6	-246.788	-88.6829	-78.8924	-6.82951	-85.7219
CH3 + SH → CH3SH	-223.819	-123.917	-96.3727	-12.9679	-109.341
SO2 + O → SO3	-157.306	-245.988	-184.369	-18.5664	-202.936
CS + O → CO + S	-320.644	-72.608	-52.541	6.17712	-46.3639
CH3 + Cl → CH3Cl	-252.645	-132.926	-101.726	-14.0273	-115.753
CH3OH + O → HCHO + H2O	-198.383	-228.49	-174.244	-19.3897	-193.634
CH3 + OH → CH3OH	-267.785	-171.181	-130.057	-13.8347	-143.892
NH + H → NH2	-285.487	-131.156	-124.248	-5.54084	-129.789
Si + 2 H2 → SiH4	-384.941	-62.6513	-53.8379	-3.276	-57.1139
CS + S → CS2	-296.23	-197.772	-128.498	-25.3619	-153.859
NH2 + H → NH3	-361.363	-129.098	-114.968	-5.77588	-120.744
2 H2 + O2 → 2 H2O	-555.844	53.7801	6.27867	13.9695	20.2482
CO2 + C → 2 CO	-438.826	-106.296	-91.8496	-9.15313	-101.003
CO + O → CO2	-317.645	-277.521	-199.416	-24.9381	-224.354
C + H2O → CO + H2	-438.588	-149.86	-108.83	-19.3092	-128.139
N2H4 + O2 → N2 + 2 H2O	-607.878	59.8812	27.4984	7.97894	35.4773
2 NH → N2 + H2	-434.594	-337.421	-248.3	-31.3351	-279.636
C + S2 → CS2	-526.974	-238.965	-172.761	-32.8463	-205.607
2 CO+ 2 NO → N2 + 2 CO2	-673.972	-146.142	-78.5081	-10.5142	-89.0223
CH4 + 2 O2 → CO2 + 2 H2O	-864.548	95.0161	26.6919	10.5185	37.2105
4 NH3 + 5 O2 → 4 NO + 6H2O	-1115.75	393.568	151.985	32.8483	184.833
2 NH3 + 2 NO + O → 2 N2 + 3 H2O	-835.047	-289.652	-211.233	-13.6858	-224.919
C + O2 → CO2	-994.193	-139.643	-119.532	-15.4958	-135.028
CS2 + 3 O2 → CO2 + 2 SO2	-1094.35	34.4028	-42.2943	-0.097874	-42.3921
CH4 + 4 NO → 2 N2 + CO2 + 2 H2O	-1101.76	-130.573	-74.9588	2.17538	-72.7834
CH4 + NH3 + 3 O → HCN + 3 H2O	-618.263	-723.124	-550.621	-55.4066	-606.028
2 C + H2 → C2H2	-901.962	-389.575	-290.31	-35.1983	-325.508
4 NH3 + 3 O2 → 2 N2 + 6 H2O	-1352.96	167.979	50.3342	24.5052	74.8394

## Sheet: KAW cc-pVDZ-F12
2625.5	Canonical correlation energies				FNO-CCSD(F12*)(T+) correlation energy (a.u.)					Error, FNO-CCSD(F12*)(T+) correlation energy					Error, FNO-CCSD(F12*)(T+) corr. energy wrt CBS-CCSD(T)					Error, canonical CCSD(F12*)(T+) corr. energy wrt CBS-CCSD(T)	Percentage of FNOs retained						NAB-CCSD(F12*)(T+) correlation energy (a.u.)					Error, NAB-CCSD(F12*)(T+) correlation energy					Error, NAB-CCSD(F12*)(T+) corr. energy wrt CBS-CCSD(T)					Percentage of NABs retained						NAF-CCSD(F12*)(T+) correlation energy (a.u.), NAFs are used for F12-dependent intermediates
	CCSD(F12*) correlation energy (a.u.)	(T+) correction for CCSD(F12*) (a.u.)	CCSD(F12*)(T+) correlation energy (a.u.)	Threshold:	0.0001	5e-05	1e-05	5e-06	1e-06	0.0001	5e-05	1e-05	5e-06	1e-06	0.0001	5e-05	1e-05	5e-06	1e-06		0.0001	5e-05	1e-05	5e-06	1e-06		0.5	0.4	0.3	0.2	0.1	0.5	0.4	0.3	0.2	0.1	0.5	0.4	0.3	0.2	0.1	0.5	0.4	0.3	0.2	0.1		0.2	0.1
F2	-0.578448	-0.0193167	-0.597764		-0.596265	-0.596981	-0.59768	-0.597763	-0.597763	0.25081	0.130969	0.0141686	0.000240915	0.000240915							70.59	78.43	92.16	98.04	98.04		-0.593422	-0.594362	-0.596022	-0.597304	-0.597599	0.726403	0.569171	0.291471	0.0769316	0.0275971						36.4	44.7	71.2	81.1	88.6		-0.597537	-0.597562
Cl2	-0.450906	-0.0153909	-0.466296		-0.462764	-0.462764	-0.46332	-0.463577	-0.466296	0.757464	0.757464	0.638392	0.583211	0.000192228							59.02	59.02	72.13	81.97	98.36		-0.460846	-0.462285	-0.464358	-0.466639	-0.466294	1.16879	0.860361	0.415826	0.073391	0.000502549						36.4	48.5	65.9	86.4	93.9		-0.46432	-0.465972
ClF	-0.510667	-0.0166635	-0.52733		-0.524781	-0.525224	-0.525799	-0.525896	-0.527328	0.483479	0.39948	0.290417	0.271916	0.000515049							64.29	69.64	82.14	83.93	98.21		-0.522119	-0.523506	-0.525863	-0.527199	-0.52724	0.988176	0.72525	0.278277	0.0248684	0.0170337						35.6	46.2	70.5	82.6	91.7		-0.526282	-0.527037
ClO	-0.461198	-0.0170719	-0.47827		-0.474874	-0.475667	-0.47679	-0.476886	-0.47827	0.710177	0.544206	0.309444	0.289347	0							62.5	69.64	83.93	87.5	100		-0.473803	-0.475269	-0.477104	-0.478347	-0.478262	0.933945	0.627457	0.243888	0.015964	0.00170134						34.8	46.2	67.4	82.6	93.9		-0.477274	-0.478004
Si2	-0.215081	-0.0155274	-0.230608		-0.22972	-0.229777	-0.229877	-0.229899	-0.230068	0.38522	0.360567	0.317062	0.307752	0.234364							57.14	60.32	68.25	69.84	80.95		-0.226885	-0.22921	-0.229757	-0.230515	-0.230606	1.61451	0.60648	0.369	0.0402127	0.00111332						24.2	43.2	48.5	68.9	90.2		-0.229684	-0.230427
NH	-0.174186	-0.00395629	-0.178143		-0.176939	-0.17736	-0.17789	-0.17814	-0.178143	0.675738	0.439425	0.141509	0.00158085	0							64.71	76.47	88.24	97.06	100		-0.177552	-0.177684	-0.177741	-0.177979	-0.178085	0.331297	0.257549	0.22525	0.0917483	0.0321204						28.4	38.6	47.7	72.7	83		-0.178093	-0.178091
CH	-0.135946	-0.00341849	-0.139365		-0.137159	-0.137699	-0.13871	-0.138889	-0.139361	1.58287	1.19537	0.470083	0.341704	0.00260366							60	74.29	85.71	88.57	97.14		-0.138926	-0.138992	-0.139098	-0.139178	-0.139346	0.31463	0.267609	0.191397	0.133711	0.0137625						19.3	31.8	42	67	83		-0.139147	-0.13933
S2	-0.380145	-0.0191945	-0.399339		-0.397034	-0.397034	-0.397339	-0.397784	-0.399338	0.577154	0.577154	0.500959	0.38934	0.000194753							59.02	59.02	70.49	81.97	98.36		-0.390631	-0.396639	-0.397976	-0.399443	-0.399345	2.18056	0.676049	0.341442	0.0261068	0.00157477						28	48.5	57.6	79.5	93.9		-0.397969	-0.399103
OH	-0.237792	-0.00559996	-0.243392		-0.242424	-0.242602	-0.243364	-0.243387	-0.243392	0.397679	0.32433	0.0113584	0.0018843	0							64.71	70.59	91.18	94.12	100		-0.241999	-0.242404	-0.242938	-0.24324	-0.243377	0.572222	0.405707	0.186348	0.0625341	0.00595264						30.7	39.8	62.5	73.9	88.6		-0.243302	-0.243309
HCl	-0.242612	-0.00652833	-0.24914		-0.247186	-0.247392	-0.247709	-0.247753	-0.24914	0.784336	0.701691	0.574276	0.55696	1.23625e-07							56.41	64.1	76.92	79.49	100		-0.246344	-0.247049	-0.248196	-0.249231	-0.249143	1.12226	0.839383	0.378976	0.0363162	0.0010077						29.5	43.2	61.4	78.4	90.9		-0.248217	-0.248972
P2	-0.314872	-0.0213921	-0.336264		-0.334768	-0.334816	-0.334941	-0.334975	-0.335302	0.444963	0.430598	0.393648	0.383507	0.286168							57.14	60.32	68.25	69.84	84.13		-0.329557	-0.334507	-0.33495	-0.336256	-0.336266	1.99466	0.522693	0.390934	0.00247283	0.00061032						26.5	47.7	52.3	74.2	93.9		-0.334978	-0.336019
O2	-0.503264	-0.0220199	-0.525284		-0.524126	-0.524723	-0.525237	-0.525277	-0.525282	0.220453	0.106777	0.00902231	0.00124152	0.000410435							70.59	78.43	92.16	96.08	98.04		-0.521968	-0.523135	-0.524395	-0.525143	-0.525275	0.631271	0.409031	0.169183	0.0268868	0.00167927						33.3	43.2	68.2	81.1	90.2		-0.525114	-0.525152
SO	-0.439805	-0.0206243	-0.460429		-0.458463	-0.459048	-0.459372	-0.459794	-0.460428	0.426932	0.29994	0.229568	0.137794	0.000270878							62.5	69.64	78.57	87.5	98.21		-0.456115	-0.458284	-0.459584	-0.460299	-0.46041	0.937026	0.465829	0.183554	0.0282948	0.00415484						33.3	46.2	63.6	79.5	93.2		-0.459724	-0.460234
SiH2(3B1)	-0.11807	-0.00299988	-0.121069		-0.120447	-0.120529	-0.120734	-0.120734	-0.120874	0.513845	0.446326	0.276951	0.276951	0.161557							62.5	64.58	75	75	89.58		-0.119691	-0.120658	-0.120748	-0.120897	-0.121099	1.13845	0.339542	0.265081	0.142495	0.0246184						19.1	40	48.2	66.4	86.4		-0.120749	-0.121008
HF	-0.303407	-0.00725567	-0.310663		-0.309876	-0.310325	-0.310657	-0.310657	-0.310663	0.253164	0.108557	0.00189194	0.00189194	3.57301e-08							64.71	73.53	94.12	94.12	100		-0.308389	-0.30894	-0.30986	-0.310347	-0.310644	0.731769	0.554534	0.258502	0.101681	0.00584993						30.7	42	64.8	75	90.9		-0.310549	-0.310549
NO	-0.442855	-0.0204491	-0.463304		-0.461736	-0.462316	-0.463209	-0.463289	-0.463301	0.338472	0.213274	0.0205133	0.00322262	0.000638505							67.31	73.08	88.46	94.23	96.15		-0.460693	-0.46161	-0.462427	-0.46314	-0.463274	0.563498	0.365729	0.189335	0.0355129	0.00646172						32.6	43.2	61.4	78.8	87.9		-0.463008	-0.46316
SiH2(1A1)	-0.141286	-0.00352475	-0.144811		-0.143947	-0.144149	-0.144426	-0.144439	-0.144493	0.596698	0.45742	0.266191	0.256854	0.219995							57.14	65.31	75.51	77.55	85.71		-0.142989	-0.144355	-0.144471	-0.144642	-0.144852	1.25807	0.315066	0.234994	0.116691	0.0281087						18.2	40	48.2	66.4	86.4		-0.144162	-0.144674
PH2	-0.176751	-0.0052659	-0.182017		-0.181095	-0.181192	-0.181302	-0.181411	-0.181554	0.506555	0.453572	0.392916	0.333048	0.254393							62.5	66.67	75	83.33	89.58		-0.180438	-0.181321	-0.181573	-0.181896	-0.182046	0.867941	0.382394	0.244259	0.0668514	0.0155038						22.7	40	50.9	69.1	89.1		-0.18143	-0.181908
HOCl	-0.499193	-0.0178175	-0.517011		-0.514275	-0.514768	-0.515582	-0.515617	-0.517011	0.529192	0.433693	0.276395	0.269634	1.43189e-06							61.54	67.69	84.62	87.69	100		-0.512529	-0.513846	-0.515875	-0.517068	-0.517001	0.866864	0.612089	0.219668	0.0111734	0.00186205						33.1	43.5	64.9	80.5	92.2		-0.515805	-0.516714
CS	-0.340671	-0.0217642	-0.362436		-0.360307	-0.360841	-0.361365	-0.36149	-0.362434	0.587374	0.439903	0.295349	0.260892	0.000387493							60.34	65.52	79.31	84.48	98.28		-0.358485	-0.360617	-0.361583	-0.362315	-0.36241	1.08987	0.50167	0.235193	0.0332812	0.00711808						28.8	40.2	50	74.2	90.2		-0.361423	-0.362245
CN	-0.354383	-0.0216187	-0.376002		-0.373857	-0.374539	-0.375836	-0.375953	-0.375964	0.570442	0.389233	0.0442961	0.0129596	0.010209							66.04	71.7	84.91	92.45	94.34		-0.374534	-0.375011	-0.375341	-0.375818	-0.375985	0.390555	0.263695	0.175837	0.0490552	0.0046348						28.8	36.4	49.2	75	87.9		-0.375639	-0.375876
CH2(1A1)	-0.171878	-0.00494579	-0.176824		-0.17459	-0.174981	-0.176362	-0.17637	-0.176811	1.2635	1.04249	0.261286	0.256803	0.00739324							61.36	75	86.36	90.91	97.73		-0.176427	-0.176401	-0.176494	-0.176576	-0.176819	0.224691	0.239133	0.186411	0.139992	0.00271707						20.9	32.7	42.7	64.5	85.5		-0.17648	-0.176746
NH2	-0.220543	-0.00600439	-0.226547		-0.225315	-0.226011	-0.226303	-0.226543	-0.226547	0.544231	0.236911	0.10799	0.00218936	4.41411e-10							58.14	76.74	88.37	95.35	100		-0.225855	-0.226021	-0.226126	-0.226331	-0.226544	0.305647	0.232446	0.186208	0.0954863	0.0014733						27.3	37.3	51.8	68.2	86.4		-0.226317	-0.226479
SH2	-0.228538	-0.00719976	-0.235738		-0.234274	-0.234459	-0.234647	-0.234776	-0.235584	0.621225	0.542458	0.462795	0.408301	0.0656021							60.42	66.67	79.17	85.42	97.92		-0.233224	-0.23433	-0.235078	-0.23557	-0.235753	1.0667	0.597562	0.279988	0.0712342	0.00609098						23.6	40	52.7	71.8	89.1		-0.234841	-0.235568
CH2(3B1)	-0.149255	-0.00348458	-0.15274		-0.151756	-0.152129	-0.152572	-0.152683	-0.15274	0.644269	0.399721	0.109872	0.0373649	9.88609e-08							58.14	74.42	86.05	88.37	100		-0.152462	-0.152364	-0.152464	-0.15254	-0.152729	0.182179	0.246328	0.180455	0.131031	0.00707801						21.8	33.6	42.7	64.5	84.5		-0.152576	-0.152712
SiO	-0.36701	-0.0187824	-0.385793		-0.384322	-0.384994	-0.385343	-0.3854	-0.38553	0.38126	0.206938	0.116545	0.10167	0.0679859							56.9	67.24	77.59	81.03	86.21		-0.381996	-0.383988	-0.384933	-0.38556	-0.385791	0.984226	0.467663	0.222877	0.0601964	0.000526074						28.8	43.9	58.3	74.2	90.9		-0.385112	-0.385568
N2	-0.402713	-0.0199981	-0.422711		-0.42137	-0.421902	-0.422694	-0.422708	-0.422709	0.31718	0.191442	0.00395426	0.000786866	0.000393129							66.04	71.7	88.68	92.45	94.34		-0.420706	-0.421323	-0.421822	-0.422518	-0.422709	0.474257	0.328254	0.210282	0.045582	0.000536386						32.6	39.4	51.5	78	88.6		-0.422356	-0.422583
SiH3	-0.150139	-0.0034727	-0.153612		-0.153037	-0.153129	-0.153281	-0.153281	-0.153412	0.374233	0.314651	0.215507	0.215507	0.130124							63.16	68.42	78.95	78.95	91.23		-0.152217	-0.153007	-0.153135	-0.153337	-0.153658	0.908061	0.39407	0.310757	0.178832	0.0301871						18.9	37.9	47.7	65.9	87.1		-0.153156	-0.153515
H2O	-0.290549	-0.00830096	-0.29885		-0.297792	-0.298454	-0.298834	-0.298841	-0.29885	0.35381	0.132219	0.00529765	0.00291283	8.07095e-07							58.14	72.09	90.7	93.02	100		-0.297405	-0.297769	-0.298397	-0.298696	-0.298845	0.483536	0.361536	0.15146	0.0515142	0.00141681						29.1	38.2	59.1	72.7	88.2		-0.298612	-0.298751
PH3	-0.207792	-0.00633237	-0.214125		-0.213111	-0.213271	-0.213459	-0.213545	-0.213598	0.473198	0.398873	0.310758	0.270479	0.245997							61.4	68.42	80.7	84.21	91.23		-0.212413	-0.213309	-0.21358	-0.213881	-0.214157	0.799143	0.380912	0.254291	0.113669	0.015136						20.5	38.6	50	68.9	87.9		-0.213322	-0.213963
CO	-0.387945	-0.0182153	-0.40616		-0.40479	-0.405121	-0.406102	-0.406154	-0.406157	0.33729	0.25589	0.0145057	0.001482	0.00080431							66.04	69.81	84.91	92.45	94.34		-0.404103	-0.404791	-0.405482	-0.40598	-0.406144	0.506595	0.337118	0.167035	0.0444747	0.00402702						28.8	37.1	56.1	75	87.9		-0.405796	-0.405999
SO2	-0.714513	-0.0365541	-0.751067		-0.748381	-0.74947	-0.750395	-0.750558	-0.751067	0.357635	0.212664	0.0894953	0.0678128	9.3467e-08							63.86	72.29	85.54	90.36	100		-0.745497	-0.747819	-0.749907	-0.750726	-0.751055	0.741614	0.432481	0.154505	0.0453957	0.00158972						34.8	45.5	65.2	81.3	93.9		-0.750131	-0.750702
H2O2	-0.54742	-0.0198378	-0.567258		-0.565544	-0.566391	-0.567233	-0.567247	-0.567256	0.302135	0.152856	0.00445282	0.00187168	0.000256856							63.77	73.91	92.75	95.65	98.55		-0.564202	-0.565244	-0.56637	-0.567026	-0.567251	0.538774	0.355041	0.156532	0.0408643	0.00112867						30.7	40.9	62.5	76.1	90.3		-0.566781	-0.567068
HCO	-0.409547	-0.0184826	-0.428029		-0.426504	-0.42709	-0.427935	-0.427999	-0.428014	0.356304	0.219389	0.0219621	0.00700757	0.00354067							63.93	72.13	88.52	93.44	96.72		-0.425908	-0.42658	-0.427284	-0.427826	-0.428026	0.49563	0.338712	0.17417	0.0474266	0.000908826						27.9	38.3	53.9	74	89		-0.42766	-0.42788
NH3	-0.264109	-0.00805651	-0.272165		-0.271187	-0.271809	-0.27214	-0.272157	-0.272165	0.359331	0.130964	0.00923184	0.00302191	4.69935e-07							57.69	73.08	88.46	94.23	100		-0.271441	-0.271589	-0.271799	-0.271993	-0.272182	0.266135	0.211632	0.134635	0.0634582	0.00613791						25.8	36.4	53	68.9	87.9		-0.271828	-0.272089
CH3	-0.192176	-0.00489788	-0.197073		-0.196185	-0.196672	-0.196929	-0.197066	-0.197073	0.450559	0.203575	0.0735244	0.00371202	2.7198e-07							57.69	75	86.54	94.23	100		-0.196734	-0.196661	-0.196744	-0.196886	-0.197078	0.172294	0.209118	0.1673	0.0950855	0.00217316						21.2	32.6	47	68.2	85.6		-0.19677	-0.19702
HCN	-0.374501	-0.0190871	-0.393589		-0.392406	-0.392759	-0.393543	-0.393577	-0.393586	0.300465	0.210756	0.011608	0.0030568	0.000598131							61.29	67.74	85.48	90.32	93.55		-0.392157	-0.392542	-0.392916	-0.393399	-0.393589	0.363616	0.265863	0.170882	0.04828	0.000222997						26.6	36.4	47.4	74	88.3		-0.393162	-0.393454
SiH4	-0.180232	-0.00383661	-0.184068		-0.183464	-0.183578	-0.183755	-0.183761	-0.183849	0.328399	0.266363	0.170178	0.166944	0.119049							62.12	66.67	80.3	81.82	92.42		-0.182408	-0.18331	-0.183437	-0.183675	-0.184124	0.901835	0.412186	0.342781	0.21346	0.0301926						17.5	38.3	48.1	63.6	87		-0.183396	-0.183932
H2CO	-0.436466	-0.0176168	-0.454083		-0.452567	-0.453326	-0.45402	-0.454071	-0.45408	0.333757	0.166544	0.0138952	0.00261295	0.000556717							61.43	72.86	87.14	92.86	97.14		-0.451955	-0.452625	-0.453364	-0.453854	-0.454083	0.468662	0.32105	0.158152	0.0503479	9.98144e-06						27.3	38.1	55.1	74.4	89.8		-0.453602	-0.453927
CO2	-0.644525	-0.030921	-0.675446		-0.673422	-0.67422	-0.67538	-0.675437	-0.675443	0.299641	0.181476	0.00971905	0.0013029	0.000419566							62.03	69.62	87.34	92.41	94.94		-0.671518	-0.672977	-0.674299	-0.675241	-0.675449	0.581504	0.365562	0.169782	0.0302517	0.000451408						30.8	41.4	59.6	78.3	90.4		-0.674895	-0.675203
CH3Cl	-0.4344	-0.0144937	-0.448893		-0.446383	-0.446834	-0.447479	-0.447531	-0.448893	0.559268	0.458776	0.315119	0.303445	0.000164888							60.24	68.67	84.34	87.95	98.8		-0.445334	-0.446416	-0.44762	-0.448802	-0.448901	0.792833	0.551837	0.283629	0.0203654	0.00167796						26.8	41.4	53.5	75.8	89.9		-0.447552	-0.448601
C2H2	-0.341683	-0.0172881	-0.358971		-0.357875	-0.358307	-0.358906	-0.358963	-0.35897	0.305316	0.184967	0.0181602	0.00233839	0.000324387							57.75	64.79	83.1	90.14	92.96		-0.358129	-0.358199	-0.358418	-0.358798	-0.358983	0.234768	0.215133	0.15404	0.0482691	0.00311518						23.9	35.8	46	71	86.9		-0.358441	-0.358829
CH4	-0.229106	-0.0064174	-0.235524		-0.234614	-0.23527	-0.235497	-0.235516	-0.235523	0.386474	0.1078	0.0113813	0.00313628	0.000269555							55.74	75.41	86.89	91.8	98.36		-0.235249	-0.235072	-0.235197	-0.235309	-0.235547	0.116561	0.191663	0.138923	0.0911287	0.00974915						22.1	37.7	48.7	70.1	87		-0.235064	-0.235452
N2H4	-0.489959	-0.017323	-0.507282		-0.505386	-0.506474	-0.507253	-0.507262	-0.507282	0.373691	0.159274	0.00564959	0.0039705	2.91554e-07							59.77	73.56	91.95	94.25	100		-0.505728	-0.506027	-0.506575	-0.507051	-0.507301	0.306247	0.247327	0.139332	0.0455661	0.00384284						28.6	37.7	54.5	73.2	90		-0.506628	-0.507161
CH3SH	-0.422176	-0.0152406	-0.437417		-0.435355	-0.435838	-0.436306	-0.436457	-0.437416	0.471331	0.361042	0.25406	0.219482	0.000144832							60.87	69.57	82.61	88.04	98.91		-0.434351	-0.435689	-0.436598	-0.437084	-0.437432	0.700881	0.395082	0.187191	0.0760445	0.00344025						24.5	40.5	51.4	72.7	89.5		-0.436145	-0.437157
CH3OH	-0.479417	-0.0156069	-0.495024		-0.493448	-0.494253	-0.494981	-0.495007	-0.495021	0.318402	0.15584	0.00868223	0.00355205	0.000573941							59.77	72.41	88.51	91.95	97.7		-0.493179	-0.493569	-0.494287	-0.494736	-0.495039	0.372767	0.293874	0.148952	0.0582334	0.00297669						26.4	38.6	53.6	72.7	89.5		-0.494358	-0.494873
Si2H6	-0.329348	-0.00943408	-0.338782		-0.33757	-0.33788	-0.338151	-0.338207	-0.338326	0.357673	0.266277	0.186108	0.169748	0.134434							60.87	67.83	79.13	82.61	90.43		-0.334976	-0.337169	-0.337585	-0.338137	-0.338856	1.12339	0.47591	0.353294	0.190256	0.0217694						18.6	38.6	49.2	65.5	87.9		-0.337562	-0.338483
C2H4	-0.379653	-0.0155666	-0.39522		-0.393997	-0.394445	-0.395187	-0.39521	-0.395219	0.30926	0.195999	0.0081683	0.00249273	0.000142156							60.23	69.32	88.64	93.18	97.73		-0.394335	-0.394444	-0.394682	-0.39498	-0.395232	0.223865	0.196302	0.135957	0.0606493	0.00298835						22.7	35.9	46.8	70.9	89.1		-0.394594	-0.395092
C2H6	-0.422022	-0.0138151	-0.435837		-0.43433	-0.435161	-0.435786	-0.435813	-0.435836	0.345731	0.155023	0.0116402	0.00552766	0.000210538							58.1	72.38	86.67	90.48	98.1		-0.435273	-0.435064	-0.435256	-0.435495	-0.43586	0.129357	0.177484	0.133427	0.078473	0.00533573						23.5	36	49.6	70.5	89		-0.435036	-0.4357
F	-0.241049	-0.00412506	-0.245174		-0.244281	-0.244715	-0.244959	-0.245157	-0.245174	0.364223	0.187159	0.0877806	0.00697914	0							72	80	88	96	100		-0.242908	-0.243551	-0.243944	-0.244417	-0.244964	0.924222	0.661839	0.501754	0.308631	0.0854885						33.3	43.9	69.7	74.2	81.8		-0.245311	-0.245075
C	-0.0961513	-0.00195714	-0.0981084		-0.0961436	-0.0963023	-0.097487	-0.097682	-0.0981079	2.00271	1.84094	0.633392	0.434683	0.000567354							65.38	69.23	80.77	84.62	96.15		-0.097886	-0.0978975	-0.0980035	-0.098006	-0.0980869	0.226754	0.214962	0.107006	0.104397	0.0219325						24.2	33.3	43.9	68.2	81.8		-0.0981224	-0.0981126
H	0	0	0		0	0	0	0	0	0	0	0	0	0							100	100	100	100	100		0	0	0	0	0	0	0	0	0	0						4.5	27.3	40.9	63.6	81.8		0	0
Cl	-0.202357	-0.00425244	-0.20661		-0.204846	-0.204846	-0.205103	-0.205103	-0.206421	0.853717	0.853717	0.729339	0.729339	0.0913181							60	60	73.33	73.33	96.67		-0.203977	-0.204767	-0.205854	-0.206479	-0.206593	1.27448	0.892176	0.365673	0.0634742	0.00797992						36.4	48.5	68.2	81.8	93.9		-0.205915	-0.206521
N	-0.123258	-0.0020537	-0.125311		-0.124217	-0.124217	-0.125294	-0.125294	-0.125311	0.8736	0.8736	0.014282	0.014282	0							72	72	88	88	100		-0.124807	-0.124807	-0.125028	-0.12512	-0.12525	0.402679	0.402679	0.226139	0.152369	0.049081						33.3	33.3	43.9	74.2	81.8		-0.125531	-0.125314
O	-0.181714	-0.00310422	-0.184818		-0.183816	-0.184043	-0.1846	-0.184796	-0.184818	0.542238	0.419511	0.118126	0.0120207	5.41075e-10							72	76	88	92	100		-0.183555	-0.183945	-0.184418	-0.184747	-0.184747	0.683495	0.472315	0.216773	0.038387	0.038387						33.3	43.9	72.7	81.8	81.8		-0.184888	-0.184792
P	-0.104525	-0.00233134	-0.106856		-0.106093	-0.106093	-0.106093	-0.106225	-0.106296	0.714082	0.714082	0.714082	0.590063	0.523719							60	60	60	73.33	83.33		-0.105445	-0.106587	-0.106587	-0.106896	-0.106854	1.3207	0.251233	0.251233	0.0377123	0.00179321						25.8	48.5	48.5	68.2	93.9		-0.106724	-0.106877
Si	-0.0798605	-0.00189967	-0.0817601		-0.0811543	-0.0812648	-0.0812648	-0.0813725	-0.0814186	0.740996	0.605905	0.605905	0.474145	0.417695							54.84	58.06	58.06	67.74	77.42		-0.0811012	-0.0812644	-0.0816122	-0.0817599	-0.0817606	0.805939	0.606288	0.180984	0.000305496	0.000568383						24.2	37.9	48.5	68.2	89.4		-0.0815463	-0.0817452
S	-0.153149	-0.00344107	-0.15659		-0.155312	-0.155312	-0.155381	-0.155565	-0.155727	0.816506	0.816506	0.772029	0.654481	0.55133							60	60	66.67	73.33	83.33		-0.152456	-0.155582	-0.155582	-0.156648	-0.156582	2.64017	0.643665	0.643665	0.0368879	0.00511995						25.8	48.5	48.5	81.8	93.9		-0.156174	-0.156557
HCOOH	-0.687741	-0.028114	-0.715855		-0.713499	-0.71469	-0.715771	-0.715836	-0.715851	0.329063	0.162707	0.0117444	0.00258215	0.000592207							61.46	72.92	88.54	93.75	97.92		-0.712086	-0.713467	-0.714841	-0.715591	-0.715856	0.526476	0.33359	0.141681	0.0368172	0.000140906						29.8	40.5	59.5	76.4	91.3		-0.715145	-0.715631
CS2	-0.543063	-0.0352928	-0.578356		-0.575276	-0.575547	-0.5762	-0.576499	-0.578354	0.532525	0.48553	0.372633	0.321049	0.000314336							58.43	61.8	75.28	82.02	97.75		-0.570743	-0.575209	-0.577132	-0.578071	-0.578338	1.3162	0.543986	0.211626	0.0491384	0.00297394						30.3	43.9	54.5	80.3	91.9		-0.576605	-0.578016
HNCO	-0.621672	-0.0310016	-0.652674		-0.650498	-0.651498	-0.652597	-0.652665	-0.65267	0.333376	0.180068	0.0117568	0.00137394	0.000538672							60.23	70.45	87.5	93.18	95.45		-0.649485	-0.65064	-0.65164	-0.652423	-0.652676	0.488561	0.311647	0.158396	0.0384494	0.000390407						29.5	39.5	55.9	75.5	90		-0.652014	-0.652474
COCl2	-0.858107	-0.038334	-0.896441		-0.891704	-0.892153	-0.89359	-0.893711	-0.896439	0.528424	0.478426	0.318085	0.304611	0.000297124							63.16	65.79	81.58	86.84	99.12		-0.887899	-0.890969	-0.89425	-0.896352	-0.896436	0.952952	0.61042	0.244511	0.00996705	0.000657218						33.3	45.1	62.9	82.6	93.9		-0.894174	-0.895874
SO3	-0.966365	-0.0469094	-1.01327		-1.0101	-1.01155	-1.01295	-1.01314	-1.01327	0.313722	0.170521	0.0324581	0.0132943	0.000750151							63.3	72.48	88.99	92.66	97.25		-1.00592	-1.00918	-1.01182	-1.01285	-1.01326	0.725488	0.403612	0.143342	0.0419653	0.00138748						35.6	45.1	68.2	81.8	93.9		-1.01224	-1.01281
SH	-0.192322	-0.00535457	-0.197676		-0.196306	-0.196414	-0.196533	-0.196643	-0.197365	0.693086	0.638461	0.578274	0.5225	0.157528							58.97	64.1	74.36	79.49	94.87		-0.194749	-0.196447	-0.197134	-0.197655	-0.197683	1.48081	0.622016	0.274166	0.0107066	0.00325007						26.1	43.2	54.5	73.9	90.9		-0.197019	-0.197569
NO2	-0.720784	-0.0402846	-0.761068		-0.759019	-0.759686	-0.760977	-0.761017	-0.761068	0.269228	0.181561	0.011946	0.00666357	1.83952e-09							69.23	74.36	92.31	93.59	100		-0.756424	-0.758173	-0.759797	-0.760846	-0.761058	0.610241	0.380378	0.167005	0.0291803	0.00133009						33.8	42.9	64.1	80.3	91.9		-0.76056	-0.760844
H2	-0.0402432	0	-0.0402432		-0.0402056	-0.0402056	-0.0402433	-0.0402433	-0.0402432	0.0935004	0.0935004	0.000282974	0.000282974	7.45466e-09							64.71	64.71	94.12	94.12	100		-0.0401612	-0.0401471	-0.0400753	-0.0401045	-0.0402572	0.203887	0.238888	0.417174	0.344589	0.0346985						15.9	27.3	38.6	59.1	81.8		-0.0400448	-0.0401959
MAE (%)										0.506357	0.385202	0.201789	0.167255	0.0559966							62.4742	69.8127	83.1509	87.6764	95.8129							0.74957	0.415125	0.230194	0.0717382	0.0094704						27.2348	40.2197	54.8045	73.7894	88.9212
RMS (%)										0.591678	0.489232	0.298876	0.2608	0.133751																		0.899889	0.452128	0.251548	0.0961811	0.017402
MAX (%)										2.00271	1.84094	0.772029	0.729339	0.55133																		2.64017	0.892176	0.643665	0.344589	0.0854885
Atomization energies (kJ/mol)
F2	252.966	29.0552	282.021		282.774	282.375	282.929	282.107	282.017	0.752757	0.35403	0.907729	0.0860691	0.003781	4.33171	4.73043	4.17674	4.9984	5.08825	5.08447							282.519	281.609	283.906	284.787	282.689	0.498132	0.412155	1.88519	2.76596	0.667471	4.58633	5.49662	3.19928	2.31851	4.41699							280.707	282.007
Cl2	121.274	18.0792	139.353		139.342	139.342	139.45	140.126	140.341	0.0112916	0.0112916	0.0970685	0.772634	0.988364	2.85442	2.85442	2.96278	3.63835	3.85408	2.86571							138.871	138.499	138.229	140.94	139.433	0.482134	0.853776	1.12358	1.58713	0.0804223	2.38358	2.01194	1.74214	4.45285	2.94614							137.813	138.966
ClF	176.592	21.7548	198.347		198.628	198.652	198.847	198.583	198.835	0.281752	0.304959	0.500535	0.236563	0.488228	1.34897	1.37218	1.56776	1.30378	1.55545	1.06722							197.528	197.406	199.707	200.333	198.704	0.818614	0.941186	1.36066	1.98669	0.357749	0.248607	0.126035	2.42789	3.05391	1.42497							197.061	198.068
ClO	202.497	25.5073	228.004		226.348	227.837	228.648	228.385	228.499	1.65551	0.166925	0.643836	0.381337	0.495359	5.19239	3.70381	2.89305	3.15554	3.04152	3.53688							226.506	227.256	227.977	228.735	228.212	1.49746	0.747456	0.0270174	0.731047	0.208193	5.03434	4.28434	3.5639	2.80583	3.32869							227.03	227.606
Si2	145.347	30.7922	176.139		176.988	176.558	176.821	176.312	176.514	0.848899	0.418188	0.681597	0.172294	0.374271	4.85655	5.28726	5.02385	5.53315	5.33118	5.70545							169.824	175.07	174.682	175.897	176.13	6.31519	1.06907	1.45715	0.242161	0.0091809	12.0206	6.77452	7.1626	5.94761	5.71463							174.837	175.741
NH	133.713	4.99526	138.708		138.422	139.527	138.093	138.748	138.708	0.286328	0.818938	0.614867	0.0395948	0	4.18406	3.0788	4.5126	3.85814	3.89773	3.89773							138.484	138.828	138.399	138.78	138.719	0.224685	0.120245	0.309514	0.0721841	0.0112477	4.12242	3.77749	4.20725	3.82555	3.88649							137.999	138.566
CH	104.482	3.83679	108.318		107.685	108.687	108.23	108.188	108.31	0.633093	0.368073	0.0885296	0.130628	0.00806544	3.65017	2.64901	3.10561	3.14771	3.02515	3.01708							107.751	107.893	107.894	108.098	108.325	0.567155	0.42548	0.424696	0.220342	0.00613732	3.58424	3.44256	3.44178	3.23742	3.01094							107.71	108.216
S2	193.883	32.326	226.209		226.871	226.871	227.304	227.508	230.74	0.662518	0.662518	1.09568	1.29942	4.5313	0.37445	0.37445	0.0587126	0.262448	3.49433	1.03697							225.055	224.413	227.921	226.179	226.267	1.15348	1.79556	1.71268	0.029593	0.05861	2.19044	2.83253	0.675713	1.06656	0.978358							224.798	225.763
OH	147.232	6.55256	153.785		153.874	153.748	154.285	153.831	153.785	0.0898864	0.0369133	0.50061	0.0462883	2.62551e-09	3.43969	3.56649	3.02897	3.48329	3.52958	3.52958							153.444	153.484	153.646	153.571	153.933	0.340052	0.300707	0.138941	0.213339	0.14823	3.86963	3.83029	3.66852	3.74292	3.38135							153.364	153.637
HCl	105.688	5.97534	111.663		111.164	111.705	111.863	111.977	112.159	0.49946	0.0411382	0.199885	0.313153	0.49536	0.540944	1.08154	1.24029	1.35356	1.53576	1.0404							111.236	111.013	111.168	112.245	111.713	0.427388	0.650907	0.495336	0.581869	0.049879	0.613016	0.389497	0.545068	1.62227	1.09028							111.064	111.454
P2	277.838	43.9231	321.761		321.839	321.966	322.292	321.686	322.173	0.0783098	0.205134	0.531348	0.0749935	0.412119	4.76095	4.63412	4.30791	4.91425	4.42714	4.83926							311.562	318.556	319.719	321.528	321.777	10.1996	3.20498	2.04173	0.233435	0.01545	15.0389	8.04424	6.88099	5.07269	4.82381							319.077	321.009
O2	367.139	41.5129	408.652		410.874	411.251	409.674	408.752	408.647	2.22197	2.59867	1.02196	0.0995368	0.00566045	3.80939	3.43269	5.00941	5.93183	6.03702	6.03136							406.579	407.595	408.423	408.654	409.002	2.07288	1.05736	0.229529	0.00173324	0.349379	8.10424	7.08872	6.26089	6.02963	5.68199							407.839	408.445
SO	275.523	36.9646	312.488		313.315	314.254	313.46	313.571	314.751	0.827055	1.76668	0.972077	1.08335	2.2634	1.76279	2.70242	1.90782	2.01909	3.19914	0.935739							315.331	311.795	313.967	312.18	312.645	2.84378	0.693058	1.47925	0.30743	0.157093	3.77952	0.242681	2.41498	0.628309	1.09283							311.547	312.132
SiH2(3B1)	100.318	2.8886	103.207		103.164	103.088	103.627	103.344	103.59	0.0427183	0.118083	0.420304	0.137469	0.383091	1.14305	1.21842	0.680029	0.962864	0.717242	1.10033							101.318	103.429	102.752	102.754	103.284	1.88873	0.222171	0.454103	0.452288	0.0770339	2.98906	0.878162	1.55444	1.55262	1.0233							102.928	103.084
HF	163.721	8.21941	171.94		172.22	172.26	172.49	171.97	171.94	0.279605	0.319311	0.549616	0.0294936	2.9143e-07	2.04712	2.00741	1.77711	2.29723	2.32672	2.32672							171.921	171.677	173.062	173.098	172.443	0.0193799	0.262741	1.12135	1.15731	0.502579	2.3461	2.58947	1.20537	1.16941	1.82415							171.283	171.901
NO	362.012	40.1471	402.159		403.548	404.475	402.53	402.225	402.152	1.38815	2.31555	0.370656	0.0661181	0.00776681	5.12385	4.19645	6.14135	6.44588	6.51977	6.512							399.946	401.327	401.652	402.415	402.429	2.21298	0.832051	0.507205	0.255591	0.269147	8.72499	7.34405	7.01921	6.25641	6.24285							400.62	401.845
SiH2(1A1)	161.274	4.26665	165.54		164.862	165.102	165.829	165.581	165.6	0.678026	0.438476	0.28858	0.041245	0.0602055	3.36951	3.12996	2.4029	2.65024	2.63128	2.69148							162.487	165.644	165.035	165.097	165.646	3.05315	0.10358	0.504949	0.443004	0.10565	5.74463	2.5879	3.19643	3.13449	2.58583							164.398	165.22
PH2	189.631	7.70467	197.336		196.919	197.172	197.462	197.4	197.59	0.417397	0.164199	0.125664	0.0638324	0.253587	4.54885	4.29566	4.00579	4.06762	3.87787	4.13146							196.894	196.214	196.874	196.911	197.415	0.442542	1.12258	0.462444	0.425276	0.0791214	4.574	5.25403	4.5939	4.55673	4.05234							196.14	196.994
HOCl	302.252	27.465	329.717		329.795	330.496	330.494	330.071	330.212	0.0788672	0.779661	0.777703	0.354619	0.495339	1.31549	0.614691	0.61665	1.03973	0.899013	1.39435							328.18	328.539	329.77	330.399	329.921	1.53684	1.17706	0.0536834	0.682257	0.204281	2.93119	2.57141	1.34067	0.712095	1.19007							328.193	329.24
CS	239.894	42.969	282.863		285.789	286.776	284.858	284.191	285.127	2.92623	3.91285	1.99508	1.32784	2.26445	6.79585	7.78247	5.8647	5.19746	6.13406	3.86962							283.93	281.289	283.547	282.663	282.873	1.06765	1.57377	0.683879	0.199443	0.0098102	4.93727	2.29585	4.5535	3.67018	3.87943							281.261	282.439
CN	354.375	46.2295	400.605		403.006	404.378	401.846	401.643	400.505	2.40147	3.77368	1.24122	1.03873	0.0993213	2.94692	1.57472	4.10718	4.30967	5.44772	5.3484							398.658	399.88	399.888	400.891	400.777	1.94661	0.724633	0.716215	0.285942	0.172219	7.29501	6.07303	6.06461	5.06246	5.17618							399.038	400.257
CH2(1A1)	198.821	7.84672	206.668		205.96	206.57	207.086	206.595	206.635	0.707144	0.0977949	0.418491	0.0725375	0.0328618	5.51579	4.90644	4.39016	4.88118	4.84151	4.80865							206.209	206.111	206.078	206.287	206.712	0.459048	0.556472	0.589786	0.381006	0.0438805	5.26769	5.36512	5.39843	5.18965	4.76477							205.727	206.451
NH2	255.423	10.3725	265.795		265.432	267.26	265.2	265.829	265.795	0.362899	1.46504	0.595336	0.0339663	2.62548e-09	6.9626	5.13466	7.19503	6.56573	6.5997	6.5997							265.302	265.737	265.432	265.729	265.948	0.493153	0.0577523	0.363557	0.0666496	0.152716	7.09285	6.65745	6.96326	6.66635	6.44698							264.612	265.609
SH2	197.934	9.86844	207.803		207.315	207.802	208.112	207.966	209.663	0.488064	0.000552678	0.309649	0.163651	1.86064	1.1287	0.641188	0.330986	0.476984	1.22	0.640635							212.055	206.751	208.716	207.21	207.861	4.25237	1.05221	0.913356	0.592547	0.0587485	3.61173	1.69284	0.272721	1.23318	0.581887							206.541	207.441
CH2(3B1)	139.424	4.0103	143.435		146.01	146.574	144.626	144.405	143.436	2.57502	3.13902	1.19091	0.969833	0.00146181	0.382577	0.181427	1.76668	1.98776	2.95613	2.95759							143.288	143.001	142.987	143.178	143.463	0.146489	0.434113	0.448025	0.256552	0.0281104	3.10408	3.3917	3.40562	3.21414	2.92948							142.968	143.35
SiO	276.821	36.1756	312.997		313.357	314.237	313.69	313.043	313.205	0.360008	1.24021	0.693354	0.0463209	0.208001	0.333376	1.21358	0.666721	0.0196884	0.181368	0.0266325							308.074	311.853	312.18	312.574	313.177	4.92258	1.14363	0.81715	0.422804	0.17972	4.94921	1.17026	0.843782	0.449436	0.153088							311.588	312.516
N2	410.096	41.721	451.817		454.046	455.441	451.868	451.903	451.813	2.22823	3.6237	0.0500918	0.0852444	0.00436305	3.61048	2.21501	5.78861	5.75346	5.84306	5.8387							449.204	450.824	450.972	452.314	452.134	2.61377	0.993383	0.845749	0.496725	0.317005	8.45247	6.83208	6.68445	5.34198	5.5217							449.73	451.47
SiH3	184.517	4.12999	188.647		188.729	188.679	189.079	188.796	189.019	0.0813157	0.0316264	0.431483	0.148647	0.371829	1.75571	1.8054	1.40554	1.68838	1.4652	1.83703							186.715	188.359	187.782	187.927	188.768	1.93225	0.287853	0.864809	0.720588	0.120527	3.76928	2.12488	2.70183	2.55761	1.7165							188.011	188.432
H2O	285.745	13.644	299.389		299.244	300.387	299.921	299.425	299.389	0.144944	0.998204	0.531626	0.0354745	6.33533e-06	5.16467	4.02152	4.4881	4.98425	5.01974	5.01973							298.912	298.844	299.253	299.171	299.564	0.477374	0.544858	0.136532	0.217926	0.175152	5.4971	5.56459	5.15626	5.23766	4.84458							298.582	299.201
PH3	271.129	10.5047	281.634		280.977	281.395	281.89	281.769	281.72	0.656884	0.239042	0.256326	0.134832	0.0863396	5.21126	4.79342	4.29805	4.41955	4.46804	4.55438							280.846	280.197	280.909	280.889	281.724	0.787427	1.43659	0.724751	0.744832	0.0901231	5.34181	5.99097	5.27913	5.29921	4.46426							279.874	281.155
CO	289.014	34.5358	323.55		327.743	327.599	325.6	324.712	323.543	4.19304	4.04886	2.05002	1.1622	0.00711554	2.38592	2.24175	0.242906	0.644917	1.81423	1.80712							322.048	322.801	323.096	323.531	323.75	1.50152	0.749375	0.453717	0.0190889	0.19982	3.30864	2.55649	2.26083	1.82621	1.6073							322.371	323.185
SO2	519.68	70.638	590.318		591.885	593.553	592.874	591.788	592.585	1.5669	3.23458	2.55563	1.47019	2.26667	7.09296	8.76064	8.08169	6.99625	7.79273	5.52606							593.182	589.02	592.021	589.644	590.68	2.86359	1.29819	1.70329	0.674288	0.36224	8.38965	4.22787	7.22935	4.85177	5.8883							588.587	589.584
H2O2	483.071	35.7839	518.854		519.617	520.649	519.934	518.943	518.851	0.762508	1.79474	1.08007	0.0887835	0.00382545	8.34154	7.30931	8.02398	9.01526	9.10787	9.10404							517.463	518.15	518.627	518.618	519.21	1.39097	0.70403	0.227551	0.236068	0.355728	10.495	9.80807	9.3316	9.34011	8.74832							517.234	518.495
HCO	345.73	35.2376	380.967		384.753	385.279	382.925	382.066	380.929	3.7857	4.31213	1.9579	1.09925	0.0383283	0.546844	0.0204129	2.37465	3.23329	4.37087	4.33255							379.298	380.006	380.337	380.889	381.2	1.66917	0.960847	0.629811	0.0777982	0.23255	6.00172	5.29339	4.96236	4.41034	4.1							379.775	380.633
NH3	369.804	15.7604	385.565		385.871	387.503	385.546	385.59	385.565	0.306514	1.93836	0.0189793	0.025395	3.35801e-06	7.26752	5.63568	7.59302	7.54864	7.57404	7.57404							384.988	385.377	385.347	385.613	385.77	0.576882	0.187422	0.218051	0.0478502	0.205339	8.15092	7.76146	7.79209	7.52619	7.3687							384.103	385.36
CH3	252.112	7.72093	259.832		262.66	263.521	261.084	260.933	259.834	2.82739	3.68864	1.25109	1.10047	0.00146282	2.1577	1.29644	3.734	3.88462	4.98362	4.98509							259.525	259.304	259.242	259.609	259.9	0.307396	0.528304	0.590004	0.223079	0.0677387	5.29248	5.51339	5.57509	5.20817	4.91735							258.999	259.682
HCN	407.195	39.5828	446.778		451.706	452.216	448.336	447.913	446.773	4.92794	5.43828	1.55855	1.13507	0.00471947	0.606646	0.0963052	3.97603	4.39951	5.5393	5.53458							444.929	445.909	446.032	447.049	446.998	1.84857	0.868802	0.746196	0.271302	0.220278	7.38315	6.40339	6.28078	5.26328	5.31431							445.045	446.408
SiH4	263.524	5.08544	268.61		268.613	268.623	269.088	268.821	268.931	0.00357152	0.0133869	0.478221	0.211016	0.321298	2.88296	2.87315	2.40831	2.67552	2.56524	2.88653							265.982	267.919	267.342	267.579	268.755	2.62827	0.69051	1.26806	1.03094	0.144692	5.5148	3.57704	4.15459	3.91747	2.74184							267.407	268.291
H2CO	416.405	32.9643	449.37		453.181	454.162	451.409	450.517	449.365	3.81078	4.79208	2.03905	1.14685	0.00517574	2.06739	1.0861	3.83913	4.73133	5.88335	5.87818							447.683	448.388	448.812	449.225	449.613	1.68669	0.981966	0.557983	0.145066	0.242883	7.56487	6.86014	6.43616	6.02324	5.63529							447.888	449.018
CO2	485.574	59.7444	545.318		550.425	550.913	547.924	546.531	545.312	5.10718	5.59497	2.60555	1.21323	0.00597911	0.713565	1.20136	1.78807	3.18039	4.39959	4.39362							542.223	543.973	544.686	545.423	545.755	3.09503	1.34538	0.631525	0.104969	0.437038	7.48864	5.739	5.02514	4.28865	3.95658							543.467	544.807
CH3Cl	356.782	21.7499	378.532		381.73	382.498	380.406	380.031	379.027	3.19831	3.966	1.87395	1.49969	0.494877	1.1596	1.9273	0.164757	0.539009	1.54383	2.0387							376.685	377.421	377.448	378.905	378.651	1.84653	1.11044	1.08353	0.373206	0.119558	3.88523	3.14914	3.12223	1.6655	1.91914							376.798	377.985
C2H2	392.199	35.1129	427.312		434.752	435.053	430.404	429.529	427.312	7.43977	7.74067	3.09187	2.21731	0.000134462	2.0526	2.3535	2.29529	3.16986	5.3873	5.38717							426.267	426.392	426.411	427.395	427.454	1.04448	0.920167	0.900538	0.082891	0.142349	6.43164	6.30733	6.2877	5.30428	5.24482							425.846	426.916
CH4	349.074	11.7104	360.784		363.553	364.859	362.345	361.884	360.784	2.76882	4.07537	1.56114	1.10028	0.000205432	2.81995	1.51339	4.02763	4.48849	5.58897	5.58877							360.647	360.153	360.201	360.489	360.901	0.136692	0.631479	0.583424	0.294602	0.11678	5.72546	6.22024	6.17219	5.88337	5.47199							359.539	360.584
N2H4	639.161	34.6976	673.859		674.63	677.486	673.877	673.9	673.859	0.771302	3.62705	0.0187322	0.0410954	3.88311e-06	12.638	9.78224	13.3906	13.3682	13.4093	13.4093							672.429	673.214	673.491	674.254	674.233	1.42913	0.644401	0.367693	0.395726	0.374139	14.8384	14.0537	13.777	13.0136	13.0352							670.986	673.53
CH3SH	453.885	25.8412	479.726		482.829	483.679	481.614	481.016	481.993	3.1026	3.95251	1.88782	1.28982	2.26647	0.622151	0.227761	1.83693	2.43493	1.45828	3.72475							483.116	478.389	480.498	478.97	479.843	3.38939	1.33728	0.772141	0.756071	0.117053	0.335361	5.06202	2.95261	4.48082	3.60769							477.443	479.119
CH3OH	529.174	27.6874	556.862		560.513	561.614	558.953	557.993	556.856	3.65158	4.75217	2.09187	1.13184	0.00599802	5.51006	4.40947	7.06977	8.0298	9.16764	9.16164							555.917	555.888	556.253	556.56	557.143	0.944126	0.973869	0.60841	0.301674	0.281451	10.1058	10.1355	9.77005	9.46331	8.88019							554.891	556.524
Si2H6	445.355	14.794	460.149		460.149	460.382	461.095	460.675	460.746	0.000135208	0.232826	0.945905	0.525757	0.597508	6.54173	6.30877	5.59569	6.01584	5.94409	6.54159							453.617	458.519	457.783	458.458	460.34	6.53218	1.63016	2.36544	1.69096	0.191192	13.0738	8.17175	8.90704	8.23256	6.3504							458.07	459.442
C2H4	491.889	30.5933	522.482		529.59	529.932	525.66	524.695	522.483	7.10827	7.45016	3.17827	2.21348	0.00144775	0.243388	0.0985022	4.17338	5.13817	7.35021	7.35166							521.327	521.552	521.622	522.39	522.626	1.15477	0.929509	0.859496	0.09151	0.143998	8.50642	8.28116	8.21115	7.44317	7.20766							520.765	522.124
C2H6	603.128	25.9948	629.123		635.484	636.833	632.253	631.299	629.123	6.36113	7.71003	3.12983	2.17609	0.000513653	3.14944	1.80054	6.38074	7.33448	9.51006	9.51057							628.811	628.199	628.147	628.763	629.297	0.312054	0.92352	0.975533	0.360142	0.174045	9.82263	10.4341	10.4861	9.87071	9.33653							626.945	628.742
MAE (kJ/mol)										1.76243	2.21986	1.05054	0.619052	0.453406	3.41352	3.02332	3.72893	4.0444	4.54194	4.42819												1.83776	0.86149	0.784392	0.488794	0.18028	6.01059	5.02613	4.92161	4.55348	4.29605
RMS (kJ/mol)										2.62121	3.14179	1.36396	0.893839	0.988742	4.25466	3.80373	4.52676	4.78163	5.23652	5.14637												2.64406	1.01113	0.943044	0.725219	0.226804	6.88781	5.79483	5.68181	5.24979	4.99558
MAX (kJ/mol)										7.43977	7.74067	3.17827	2.21731	4.5313	12.638	9.78224	13.3906	13.3682	13.4093	13.4093												10.1996	3.20498	2.36544	2.76596	0.667471	15.0389	14.0537	13.777	13.0136	13.0352
Closed-shell reaction energies (kJ/mol)
CO + H2 → H2CO	-21.7326	1.57147	-20.1612		-19.8777	-21.0032	-20.1499	-20.1455	-20.1631	0.283464	0.842004	0.0112716	0.0156468	0.00193981	2.8218	1.69634	2.54961	2.55399	2.5364	2.53834							-20.1914	-20.181	-20.4977	-20.3993	-20.1676	0.0302521	0.0198147	0.336515	0.23811	0.00640012	2.50809	2.51852	2.20182	2.30023	2.53194							-20.3796	-20.2987
CO + H2O → CO2 + H2	-16.4727	-11.5646	-28.0373		-28.9976	-28.4864	-28.0615	-28.0531	-28.0384	0.960295	0.449116	0.0241954	0.0158522	0.00114276	1.8608	1.34963	0.924705	0.916362	0.901652	0.90051							-26.7057	-27.7337	-27.5552	-28.0152	-28.136	1.33156	0.303553	0.482056	0.0221036	0.0987269	0.431047	0.596957	0.418453	0.878406	0.999236							-27.6512	-27.9554
CH3OH + HCl → CH3Cl + H2O	-7.66474	-1.73118	-9.39592		-9.29716	-9.56681	-9.50974	-9.48609	-9.40143	0.0987581	0.170896	0.11382	0.0901777	0.00550897	0.964047	1.2337	1.17663	1.15298	1.06831	1.06281							-8.44353	-9.3654	-9.27961	-9.271	-9.3593	0.952389	0.0305179	0.116311	0.124915	0.0366199	0.110417	1.03229	0.946494	0.93789	1.02619							-9.42525	-9.20781
H2O + CO → HCOOH	-24.2781	-4.19474	-28.4729		-28.6611	-29.181	-28.4484	-28.463	-28.4703	0.188219	0.70813	0.0244808	0.00987218	0.00254711	1.49693	0.977021	1.70963	1.69502	1.6877	1.68515							-27.774	-28.6348	-28.7796	-28.6594	-28.5296	0.698832	0.161926	0.306751	0.186491	0.0567081	2.38398	1.52322	1.3784	1.49866	1.62844							-28.1892	-28.5664
CH3OH + H2S → CH3SH + H2O	-12.5216	-1.92938	-14.451		-14.2452	-14.6501	-14.469	-14.4808	-14.8629	0.205864	0.199093	0.0179272	0.0298027	0.411821	0.851936	1.25689	1.07573	1.0876	1.46962	1.0578							-14.0548	-14.595	-14.7817	-14.3713	-14.403	0.396228	0.143941	0.330663	0.0797773	0.0479941	0.661572	1.20174	1.38846	0.978023	1.00981							-14.5939	-14.3546
CS2 + 2 H2O → CO2 + 2 H2S	59.2273	17.2606	76.4879		75.8531	76.9735	76.6475	76.6444	77.3026	0.634763	0.485636	0.159651	0.156566	0.814718	0.780786	1.90118	1.5752	1.57211	2.23027	1.41555							72.4303	76.434	77.3743	76.3516	76.3371	4.0576	0.0539201	0.886468	0.136287	0.150795	2.64205	1.36163	2.30202	1.27926	1.26475							76.8031	76.6153
C2H6 + H2 → 2 CH4	10.6392	2.57388	13.2131		13.9378	12.6736	13.221	13.1889	13.214	0.724706	0.539508	0.00785716	0.024166	0.000924509	0.858944	0.405271	0.142095	0.110072	0.135162	0.134238							12.959	13.3001	12.9636	13.0781	13.1903	0.254094	0.0870311	0.249466	0.135026	0.022853	0.119856	0.221269	0.115228	0.000787905	0.111385							13.0053	13.1077
HNCO+ H2O → CO2 + NH3	9.41873	0.85344	10.2722		9.66481	10.3032	10.2675	10.2705	10.2704	0.607354	0.0310247	0.00470631	0.00169967	0.00179312	1.24038	0.602002	0.637733	0.634727	0.63482	0.633027							10.3202	10.0901	10.3425	10.199	10.2159	0.04808	0.182024	0.0702954	0.0731313	0.0562915	0.584947	0.815051	0.562732	0.706158	0.689319							10.2473	10.3277
CH4 + Cl2 → CH3Cl+ HCl	7.87737	2.06445	9.94182		10.0005	9.99876	9.5262	10.0019	9.93974	0.0586807	0.056941	0.415625	0.0600682	0.0020777	1.66607	1.66781	2.14038	1.66468	1.72683	1.72475							11.5969	10.2179	9.81368	10.2793	9.96959	1.65509	0.276088	0.128138	0.337457	0.0277656	0.0696601	1.44866	1.85289	1.3873	1.69699							9.48956	10.1122
Cl2 + F2 → 2 ClF	21.0559	3.62475	24.6806		24.8586	24.4134	24.6843	25.0662	24.6887	0.177961	0.267179	0.00372828	0.385577	0.00812739	4.17523	4.62037	4.34946	3.96762	4.34507	4.35319							26.3338	25.297	22.7209	25.0603	24.713	1.65323	0.616439	1.95972	0.379717	0.0323949	2.69997	3.73675	6.31291	3.97348	4.3208							24.3975	24.837
CO+ Cl2 → COCl2	-50.5588	-12.4127	-62.9715		-63.4046	-63.7133	-63.4553	-62.958	-62.9754	0.433093	0.741803	0.483796	0.0135275	0.00393719	5.24577	5.55448	5.29647	4.79915	4.81662	4.81268							-60.254	-62.7326	-64.0887	-62.3127	-63.0051	2.71744	0.238886	1.1172	0.658816	0.0336272	2.09523	4.57379	5.92988	4.15386	4.84631							-63.1672	-62.756
CO2 + 3 H2 → CH3OH + H2O	-12.3702	18.413	6.04276		7.34693	5.59098	6.02571	6.08957	6.04278	1.30417	0.451776	0.0170503	0.046812	2.52284e-05	6.49376	4.73782	5.17254	5.2364	5.18962	5.18959							3.72296	5.45889	4.83383	5.57506	6.13318	2.3198	0.583871	1.20892	0.467695	0.0904201	2.8698	4.60572	3.98067	4.7219	5.28001							5.40635	5.68527
HCHO+ H2 → CH3OH	-7.11027	5.27693	-1.83334		-1.77292	-1.89222	-1.88585	-1.81802	-1.83251	0.0604121	0.0588886	0.0525174	0.015313	0.000822275	1.81116	1.69186	1.69823	1.76606	1.75157	1.75074							-2.79132	-2.09384	-2.22369	-2.04082	-1.83524	0.957989	0.260503	0.390353	0.207481	0.00190669	0.792755	1.49024	1.36039	1.54326	1.74884							-1.86517	-1.9715
CO + 2 H2 → CH3OH	-28.8429	6.84841	-21.9945		-21.6506	-22.8954	-22.0358	-21.9636	-21.9956	0.343876	0.900892	0.0412458	0.0309598	0.00111753	4.63296	3.38819	4.24784	4.32004	4.28797	4.28908							-22.9828	-22.2748	-22.7214	-22.4401	-22.0028	0.988241	0.280318	0.726867	0.445591	0.00830681	3.30084	4.00876	3.56222	3.84349	4.28078							-22.2448	-22.2702
C2H4 + H2 → C2H6	-5.58084	4.59851	-0.982331		-0.33399	-1.341	-0.933593	-0.944646	-0.981397	0.648341	0.358665	0.0487386	0.0376856	0.000934085	1.27454	0.267531	0.674935	0.663882	0.627131	0.626197							-2.04047	-1.24073	-1.30707	-1.07779	-0.975717	1.05814	0.258395	0.324743	0.0954559	0.00661431	0.431943	0.367802	0.301454	0.530741	0.632811							-1.04293	-1.08381
SO3 + CO → SO2 + CO2	-12.4116	-6.17109	-18.5827		-18.1595	-18.436	-17.6637	-17.5918	-18.6038	0.423187	0.146653	0.918951	0.990844	0.0210913	3.25942	2.98289	3.75518	3.82708	2.81514	2.83623							-18.349	-17.9041	-18.1197	-18.7417	-18.6392	0.233637	0.67857	0.463005	0.159044	0.0565119	3.06987	3.5148	3.29924	2.67719	2.77972							-18.3616	-18.6291
H2 + Cl2 → 2 HCl	15.556	6.12854	21.6846		22.5734	21.4922	21.3822	21.8312	21.6822	0.888837	0.192359	0.302403	0.146628	0.002355	0.141022	0.940174	1.05022	0.601187	0.75017	0.747815							21.8418	21.8802	21.1109	21.7439	21.7019	0.157219	0.195632	0.573684	0.0593085	0.0173263	0.590595	0.552183	1.3215	0.688506	0.730489							20.8224	21.5932
C2H2 + H2 → C2H4	5.96899	4.51963	10.4886		10.7213	10.6803	10.4025	10.4927	10.487	0.232707	0.191721	0.0860993	0.00412594	0.00158222	0.664474	0.623489	0.345668	0.435893	0.430185	0.431767							10.3835	10.2456	10.0068	10.2989	10.5236	0.105131	0.243064	0.481822	0.189687	0.0350132	0.326636	0.188704	0.050055	0.24208	0.466781							10.2191	10.326
SO2 + H2O2 → SO3 + H2O	13.1776	3.10226	16.2799		15.85	15.3837	15.3539	15.2913	16.296	0.429876	0.896231	0.926031	0.988563	0.0161357	4.76393	5.23028	5.26008	5.32261	4.31791	4.33405							16.7262	16.0382	15.9037	16.2967	16.2798	0.446271	0.241737	0.376216	0.0168445	0.000129324	3.88778	4.57579	4.71027	4.3172	4.33418							15.9173	16.3018
CO+ 3 H2 → CH4 + H2O	-28.829	9.18132	-19.6477		-18.3749	-20.9688	-19.6895	-19.6203	-19.6546	1.27279	1.32109	0.0418435	0.027342	0.0069038	5.47601	2.88213	4.16137	4.23056	4.19631	4.20322							-21.1814	-19.9779	-20.7038	-20.2465	-19.6298	1.53372	0.330256	1.0561	0.598824	0.0178739	2.66949	3.87296	3.14711	3.60439	4.22109							-20.3373	-19.9969
HCN+ 3 H2 → CH4 + NH3	5.29286	12.1119	17.4048		18.961	16.533	17.4221	17.4151	17.4003	1.55623	0.87183	0.0172895	0.0102963	0.00451071	4.58629	2.15823	3.04735	3.04035	3.02555	3.03006							15.6235	16.5977	16.1377	16.8306	17.413	1.78127	0.807118	1.26706	0.57421	0.00814497	1.24879	2.22294	1.763	2.45585	3.0382							16.8159	17.0669
H2O2 + H2 → 2 H2O	17.2387	8.49576	25.7345		26.6881	25.434	25.7516	25.7526	25.7307	0.953606	0.300461	0.0171156	0.0181334	0.00381279	0.356298	0.897769	0.580192	0.579175	0.601121	0.597308							25.0828	25.8678	25.3392	25.5702	25.7766	0.651649	0.13328	0.395267	0.164303	0.0420857	1.24896	0.464028	0.992575	0.761611	0.555222							25.2069	25.6282
CO+ H2O2 → CO2 + H2O	0.766046	-3.06883	-2.30279		-2.30947	-3.05236	-2.30987	-2.3005	-2.30774	0.00668893	0.749578	0.00707988	0.00228113	0.00495555	1.50451	2.2474	1.5049	1.49554	1.50277	1.49782							-1.62288	-1.86595	-2.216	-2.44498	-2.35943	0.679908	0.436833	0.0867891	0.142199	0.0566412	0.81791	1.06098	1.41103	1.64002	1.55446							-2.44427	-2.32725
2 NH3 + 3 Cl2 → N2 + 6 HCl	59.2046	8.18534	67.3899		68.7376	67.3623	66.3938	67.7945	67.3872	1.34769	0.0276792	0.996157	0.404533	0.00270864	5.60697	6.98234	7.95081	6.55012	6.95736	6.95466							69.9679	69.3526	67.4009	68.2591	67.4256	2.57793	1.96265	0.0109351	0.869165	0.0356653	4.37672	4.992	6.94372	6.08549	6.91899							65.5302	67.4261
3 N2H4 → 4 NH3 + N2	28.1691	-0.669699	27.4994		26.3591	27.0035	27.5815	27.4359	27.5038	1.14038	0.495989	0.082022	0.0635381	0.00436483	5.2334	4.58901	4.011	4.15656	4.08866	4.09302							28.1333	27.3093	28.1143	27.9985	27.4835	0.633896	0.190134	0.614874	0.499053	0.0159408	3.45913	4.28316	3.47815	3.59397	4.10896							26.8159	27.6798
H2 + F2 → 2 HF	31.1828	12.6164	43.7992		43.894	43.4158	43.608	43.8266	43.7955	0.0947562	0.383384	0.191205	0.027381	0.00378043	1.86898	2.34712	2.15494	1.93636	1.96752	1.96374							44.1207	43.6602	43.0009	43.8865	43.4982	0.321468	0.139078	0.798292	0.0872418	0.301025	1.64227	2.10282	2.76203	1.8765	2.26476							43.2798	43.74
CH4 + 4 H2O2 → CO2 + 6 H2O	81.3112	13.2371	94.5483		96.1297	94.2185	94.6344	94.5777	94.5388	1.58134	0.329873	0.0861103	0.0293393	0.00949012	5.91162	7.82283	7.40685	7.46362	7.50245	7.49296							94.807	95.7153	94.5054	94.5121	94.6001	0.258686	1.16693	0.0429102	0.0362842	0.051742	7.23427	6.32603	7.53587	7.52924	7.44121							93.5137	94.5543
2 NH3 + 3 F2 → N2 + 6 HF	106.085	27.6489	133.734		132.699	133.133	133.071	133.781	133.727	1.03456	0.600752	0.662562	0.0467916	0.00698492	11.637	11.2032	11.265	10.5556	10.6094	10.6024							136.805	134.692	133.071	134.687	132.815	3.07068	0.958521	0.662887	0.952965	0.919389	7.53175	9.64391	11.2653	9.64946	11.5218							132.902	133.866
MAE (kJ/mol)										0.631879	0.456041	0.205767	0.131912	0.0480755	3.11375	2.93775	3.0666	2.94055	2.93476	2.89138												1.12752	0.39218	0.552297	0.283471	0.0798183	2.13594	2.61795	2.90335	2.63768	2.9287
RMS (kJ/mol)										0.795273	0.557451	0.365444	0.289408	0.172637	4.02825	3.88732	4.0237	3.83183	3.81338	3.79469												1.51726	0.567726	0.707782	0.379841	0.189407	2.86834	3.41396	3.90398	3.47893	3.89122
MAX (kJ/mol)										1.58134	1.32109	0.996157	0.990844	0.814718	11.637	11.2032	11.265	10.5556	10.6094	10.6024												4.0576	1.96265	1.95972	0.952965	0.919389	7.53175	9.64391	11.2653	9.64946	11.5218
Open-shell reaction energies (kJ/mol)
HCl + H → Cl + H2	0.0295349	5.97534	6.00488		5.60421	6.14481	6.20447	6.31773	6.50024	0.400669	0.139929	0.199586	0.312854	0.49536	2.17246	2.71305	2.77271	2.88598	3.06848	2.57312							5.79291	5.60638	5.95032	6.95084	6.0181	0.211964	0.398501	0.0545557	0.945957	0.013217	2.36116	2.17462	2.51857	3.51908	2.58634							5.92633	5.91943
H2O + F2 → 2 HF + O	211.269	26.2604	237.53		237.579	238.244	237.87	237.592	237.526	0.0486029	0.713612	0.340122	0.0625565	0.00378675	5.40214	4.73713	5.11062	5.38819	5.45453	5.45075							237.589	237.098	237.036	237.763	237.367	0.0595178	0.431531	0.494043	0.233403	0.162535	5.39123	5.88228	5.94479	5.21734	5.61328							236.724	237.406
CH4 + OH → CH3 + H2O	-41.5511	-3.10198	-44.6531		-44.4768	-45.3015	-44.3741	-44.6425	-44.6547	0.176264	0.648388	0.279033	0.0106267	0.00166192	1.06273	0.238081	1.1655	0.897096	0.884807	0.886469							-44.3451	-44.5121	-44.6489	-44.72	-44.631	0.308026	0.140976	0.00417102	0.0669357	0.0221192	1.1945	1.02745	0.89064	0.819533	0.908588							-44.6789	-44.6609
OH + H2 → H2O + H	-32.8547	-7.09148	-39.9462		-39.8101	-41.0801	-39.9769	-39.9351	-39.9462	0.13604	1.13391	0.0307169	0.0111128	6.32483e-06	0.0934674	1.17648	0.0732893	0.0314596	0.042566	0.0425723							-40.0243	-39.9544	-40.3894	-40.3057	-39.9364	0.0781017	0.00825512	0.443189	0.359501	0.00973982	0.120674	0.0508275	0.485762	0.402073	0.0328325							-40.0806	-40.0292
CO + OH → CO2 + H	-49.3274	-18.6561	-67.9834		-68.8077	-69.5665	-68.0383	-67.9882	-67.9846	0.824255	1.58303	0.0549124	0.00473946	0.00113644	1.76734	2.52611	0.997994	0.947821	0.944218	0.943082							-66.73	-67.6881	-67.9446	-68.3208	-68.0724	1.25345	0.295298	0.0388666	0.337397	0.0889871	0.310373	0.647784	0.904215	1.28048	1.03207							-67.7318	-67.9847
CH3 + Cl2 → CH3Cl +Cl	16.6033	4.05029	20.6536		20.2714	20.365	20.1278	21.027	21.1486	0.382213	0.288651	0.525789	0.373408	0.49495	0.462882	0.36932	0.606458	0.292739	0.414281	0.0806692							21.7106	20.382	20.0236	21.6445	20.6822	1.057	0.271645	0.630054	0.990848	0.0286032	0.976331	0.352314	0.710724	0.910179	0.052066							20.0141	20.6633
S + 2 HCl → H2S + Cl2	-107.832	-15.997	-123.829		-124.328	-123.735	-123.836	-124.139	-125.687	0.499564	0.0941208	0.00694719	0.30998	1.85828	0.643835	0.0501498	0.151218	0.454251	2.00256	0.144271							-128.454	-123.225	-124.609	-123.66	-123.868	4.62501	0.604169	0.780452	0.16915	0.0394129	4.76928	0.459899	0.924723	0.0248795	0.183683							-122.226	-123.5
2 NO + O2 → 2 NO2	-138.083	-46.3427	-184.425		-184.941	-183.831	-184.571	-184.255	-184.447	0.515382	0.594696	0.146075	0.170778	0.021194	4.8657	3.75562	4.49639	4.17954	4.37151	4.35032							-182.453	-183.763	-184.691	-184.494	-184.553	1.97257	0.662708	0.265296	0.0686144	0.127205	2.37775	3.68761	4.61561	4.41893	4.47752							-183.758	-184.35
N + O2 → NO + O	5.12703	1.36579	6.49282		7.32664	6.77594	7.14412	6.52624	6.49493	0.833823	0.283119	0.6513	0.0334187	0.00210635	1.31446	0.763756	1.13194	0.514056	0.482744	0.480638							6.63292	6.26751	6.77049	6.23896	6.57305	0.140106	0.225304	0.277676	0.253858	0.0802314	0.620743	0.255334	0.758314	0.22678	0.560869							7.21849	6.60062
4 HCl+ O2 → 2 H2O + 2 Cl2	-24.146	1.96773	-22.1783		-21.6417	-21.3889	-21.6142	-22.4424	-22.1793	0.536605	0.789398	0.564108	0.26407	0.000937797	2.97489	3.22768	3.00239	2.17421	2.43734	2.43828							-24.0417	-23.042	-21.869	-22.5875	-22.1406	1.86342	0.863715	0.309343	0.409207	0.0377453	0.574864	1.57457	2.74762	2.02907	2.47603							-20.6956	-22.0742
NO+ H2O2 → NO2 + H2O	-55.2856	-21.788	-77.0736		-77.5349	-77.2791	-77.1092	-76.9847	-77.0852	0.461225	0.205453	0.0355731	0.0889297	0.0115859	3.70502	3.44925	3.27937	3.15486	3.25538	3.24379							-75.9645	-76.3728	-77.1825	-77.1269	-77.1313	1.10913	0.70086	0.108902	0.0533152	0.057716	2.13467	2.54293	3.3527	3.29711	3.30151							-77.1465	-77.1031
2 NO → N2 + O2	-53.2112	-2.93969	-56.1509		-57.8248	-57.7422	-56.4816	-56.2034	-56.1564	1.6739	1.59126	0.330735	0.052545	0.00551011	2.82784	2.7452	1.48467	1.20648	1.15945	1.15394							-55.8902	-55.7643	-56.09	-56.1382	-56.279	0.260677	0.386636	0.0608686	0.0127239	0.128089	0.89326	0.767302	1.09307	1.14121	1.28203							-56.3285	-56.2262
2 H2O2 → 2 H2O + O2	27.5114	2.76671	30.2781		29.8711	29.2725	30.3531	30.2852	30.2762	0.407067	1.0056	0.0749289	0.00708109	0.00197778	2.54434	3.14287	2.06234	2.13019	2.13925	2.13727							30.5238	31.0172	30.3256	30.2401	30.2899	0.245681	0.739011	0.0474912	0.038016	0.0117735	1.89159	1.39826	2.08978	2.17528	2.12549							29.4646	30.1441
Cl2 + H → HCl + Cl	15.5856	12.1039	27.6894		28.1776	27.637	27.5866	28.1489	28.1825	0.488168	0.0524299	0.102817	0.459482	0.493005	2.31348	1.77288	1.72249	2.28479	2.31831	1.82531							27.6347	27.4866	27.0612	28.6947	27.72	0.054745	0.202869	0.62824	1.00527	0.0305434	1.77057	1.62244	1.19707	2.83058	1.85585							26.7487	27.5127
2 SO2 + O2 → 2 SO3	-1.15616	3.4378	2.28165		1.82896	1.49479	0.354656	0.29744	2.3159	0.452685	0.786859	1.92699	1.98421	0.0342492	6.98352	7.31769	8.45782	8.51504	6.49658	6.53083							2.92851	1.05916	1.48172	2.35335	2.26961	0.64686	1.22249	0.799924	0.0717051	0.0120322	5.88397	7.75332	7.33075	6.45913	6.54286							2.37004	2.4595
Cl + OH → HOCl	-155.02	-20.9124	-175.932		-175.921	-176.749	-176.209	-176.24	-176.427	0.0110192	0.816575	0.277093	0.30833	0.495339	2.12421	2.9518	2.41232	2.44356	2.63057	2.13523							-174.735	-175.056	-176.125	-176.828	-175.988	1.19679	0.876349	0.192625	0.895596	0.0560505	0.938439	1.25888	2.32785	3.03082	2.19128							-174.829	-175.603
H2S + F2 → S + 2 HF	123.459	22.4848	145.943		145.649	145.658	146.062	146.134	147.8	0.294517	0.285145	0.118145	0.190733	1.85686	1.36617	1.3568	0.953508	0.88092	0.785206	1.07165							150.733	145.005	146.499	145.802	145.664	4.78926	0.93888	0.555845	0.141217	0.278939	3.71761	2.01053	0.515808	1.21287	1.35059							144.683	145.647
2 NH2 → N2H4	-128.316	-13.9525	-142.268		-143.765	-142.965	-143.477	-142.241	-142.268	1.4971	0.696971	1.2094	0.0268372	3.88837e-06	1.2872	0.487075	0.999507	0.236733	0.2099	0.209896							-141.825	-141.739	-142.627	-142.797	-142.337	0.442826	0.528897	0.359421	0.529025	0.068708	0.652722	0.738793	0.149525	0.319129	0.141188							-141.763	-142.312
NO + N → O + N2	-48.0842	-1.5739	-49.6581		-50.4982	-50.9662	-49.3375	-49.6772	-49.6615	0.840076	1.30814	0.320564	0.0191263	0.00340376	1.51338	1.98144	0.352735	0.692426	0.676703	0.6733							-49.2573	-49.4967	-49.3195	-49.8992	-49.7059	0.400783	0.161332	0.338545	0.241134	0.0478575	0.272517	0.511968	0.334755	0.914433	0.721157							-49.11	-49.6256
O + 2 HCl → H2O + Cl2	-195.643	-19.7726	-215.415		-216.258	-216.32	-215.644	-215.597	-215.413	0.842684	0.904636	0.228924	0.181804	0.00236133	3.39214	3.33019	4.0059	4.05302	4.23718	4.23482							-215.311	-215.318	-215.146	-215.621	-215.571	0.104731	0.0968203	0.269436	0.20547	0.155817	4.33955	4.33164	4.50426	4.02935	4.07901							-214.267	-215.26
2 SiH3 → Si2H6	-76.3203	-6.53404	-82.8543		-82.6916	-83.0239	-82.9373	-83.0828	-82.7082	0.162767	0.169573	0.0829395	0.228462	0.14615	3.03031	2.69797	2.7846	2.63908	3.01369	2.86754							-80.1867	-81.7999	-82.2185	-82.6045	-82.8045	2.66768	1.05445	0.635827	0.249787	0.0498615	5.53522	3.92199	3.50337	3.11733	2.9174							-82.0481	-82.5781
CH3 + SH → CH3SH	-98.9266	-13.0964	-112.023		-112.538	-112.244	-112.487	-112.233	-112.839	0.51543	0.220586	0.463935	0.210366	0.815905	3.19778	2.90293	3.14628	2.89271	3.49825	2.68235							-112.551	-111.796	-112.162	-111.697	-112.034	0.527658	0.227005	0.138776	0.325768	0.011397	3.21	2.45534	2.82112	2.35658	2.69374							-111.203	-111.761
SO2 + O → SO3	-184.148	-19.0376	-203.185		-204.523	-204.878	-204.66	-204.227	-203.165	1.33733	1.69277	1.47447	1.04187	0.0199548	1.58706	1.9425	1.72421	1.29161	0.229779	0.249733							-201.825	-203.268	-203.47	-203.15	-203.366	1.35987	0.0825651	0.285197	0.0349859	0.180705	1.11014	0.332298	0.534931	0.214747	0.430439							-202.734	-202.993
CS + O → CO + S	-49.1204	8.43321	-40.6872		-41.954	-40.8232	-40.7421	-40.5215	-38.4156	1.26681	0.136014	0.0549408	0.165644	2.27156	4.40993	5.54072	5.6218	5.84238	7.9483	5.67674							-38.118	-41.5116	-39.5496	-40.8675	-40.8772	2.56917	0.824395	1.1376	0.180354	0.19001	8.24591	4.85234	6.81433	5.49638	5.48673							-41.1098	-40.7466
CH3 + Cl → CH3Cl	-104.67	-14.0289	-118.699		-119.07	-118.977	-119.322	-119.098	-119.193	0.370921	0.277359	0.622858	0.399226	0.493414	3.3173	3.22374	3.56924	3.34561	3.4398	2.94638							-117.16	-118.117	-118.206	-119.296	-118.751	1.53913	0.582131	0.493521	0.596286	0.0518191	1.40725	2.36425	2.45286	3.54267	2.9982							-117.798	-118.303
CH3OH + O → HCHO + H2O	-172.976	-18.921	-191.897		-191.912	-192.935	-192.376	-191.948	-191.898	0.0142588	1.03811	0.478809	0.0504886	0.000815948	1.72201	0.698157	1.25745	1.68578	1.73545	1.73626							-190.677	-191.344	-191.811	-191.836	-192.034	1.21994	0.552956	0.0861043	0.061319	0.136584	2.9562	2.28922	1.82237	1.79758	1.59968							-191.58	-191.695
CH3 + OH → CH3OH	-129.831	-13.4139	-143.245		-143.979	-144.345	-143.585	-143.23	-143.237	0.734308	1.10044	0.340168	0.0149177	0.00746084	0.0873336	0.453467	0.306806	0.661892	0.654436	0.646975							-142.948	-143.1	-143.365	-143.379	-143.31	0.296679	0.144857	0.120535	0.134745	0.0654822	0.943653	0.791832	0.526439	0.51223	0.581493							-142.527	-143.205
NH + H → NH2	-121.71	-5.37729	-127.087		-127.01	-127.733	-127.107	-127.081	-127.087	0.0765703	0.646101	0.0195317	0.00562846	2.62553e-09	2.77853	2.05586	2.68243	2.70759	2.70196	2.70196							-126.819	-126.909	-127.033	-126.948	-127.228	0.268468	0.177997	0.0540432	0.138834	0.141468	2.97043	2.87996	2.75601	2.8408	2.5605							-126.612	-127.042
Si + 2 H2 → SiH4	-52.2074	-5.08544	-57.2928		-57.4939	-57.5038	-57.7704	-57.5032	-57.6141	0.201154	0.210969	0.477623	0.210418	0.321298	0.380061	0.389877	0.65653	0.389326	0.500206	0.178907							-55.0954	-57.1071	-56.9063	-56.99	-57.3642	2.19742	0.185699	0.386496	0.30276	0.071368	2.01851	0.00679167	0.207589	0.123853	0.250275							-57.1323	-57.2219
CS + S → CS2	-129.285	-26.4848	-155.77		-156.63	-155.94	-156.096	-156.068	-158.036	0.859945	0.170247	0.326161	0.298302	2.26559	2.77045	2.08075	2.23666	2.2088	4.17609	1.9105							-157.009	-154.93	-157.441	-155.189	-155.814	1.2392	0.840228	1.67084	0.581115	0.0436249	3.1497	1.07027	3.58134	1.32939	1.95413							-154.926	-155.465
NH2 + H → NH3	-114.382	-5.38782	-119.769		-120.439	-120.243	-120.346	-119.761	-119.769	0.669413	0.473321	0.576356	0.00857133	3.36064e-06	0.304927	0.501018	0.397984	0.982911	0.974343	0.97434							-119.686	-119.64	-119.915	-119.884	-119.822	0.0837284	0.12967	0.145506	0.1145	0.0526228	1.05807	1.10401	0.828834	0.85984	0.921717							-119.491	-119.751
2 H2 + O2 → 2 H2O	6.96601	14.2248	21.1908		23.5051	21.5955	21.1501	21.22	21.1852	2.31428	0.40468	0.0406977	0.0291857	0.0056478	3.25693	1.34733	0.901954	0.971838	0.937004	0.942652							19.6418	20.7184	20.3528	20.9002	21.2632	1.54898	0.472451	0.838025	0.29059	0.0723979	0.606327	0.470201	0.104627	0.652062	1.01505							20.9492	21.1123
CO2 + C → 2 CO	-92.4549	-9.32716	-101.782		-105.061	-104.285	-103.277	-102.893	-101.774	3.2789	2.50275	1.4945	1.11117	0.00825197	4.05828	3.28213	2.27388	1.89055	0.77113	0.779382							-101.874	-101.629	-101.506	-101.639	-101.745	0.0919876	0.15337	0.275909	0.143147	0.0373968	0.871369	0.626011	0.503472	0.636235	0.741985							-101.275	-101.563
CO + O → CO2	-196.559	-25.2086	-221.768		-222.682	-223.314	-222.323	-221.819	-221.769	0.914142	1.54611	0.555522	0.0510278	0.00113643	1.67236	1.04039	2.03098	2.53547	2.58536	2.5865							-220.174	-221.172	-221.59	-221.892	-222.005	1.59351	0.596005	0.177808	0.124058	0.237217	4.18001	3.1825	2.76431	2.46244	2.34928							-221.096	-221.622
C + H2O → CO + H2	-108.928	-20.8918	-129.819		-134.059	-132.771	-131.338	-130.946	-129.812	4.23919	2.95187	1.5187	1.12702	0.00710921	5.91908	4.63176	3.19859	2.80692	1.67278	1.67989							-128.58	-129.362	-129.061	-129.654	-129.881	1.23957	0.456923	0.757965	0.16525	0.0613301	0.440322	1.22297	0.921926	1.51464	1.74122							-128.926	-129.519
N2H4 + O2 → N2 + 2 H2O	24.7134	7.20139	31.9148		32.9697	32.5204	31.8421	31.8992	31.9135	1.05494	0.605616	0.0726553	0.0155613	0.00128861	2.50756	2.95688	3.63515	3.57806	3.56379	3.5625							31.9813	32.2961	32.4364	32.2514	31.971	0.0665034	0.381342	0.521591	0.336587	0.0562086	3.49599	3.18115	3.04091	3.22591	3.50629							31.9299	32.1032
2 NH → N2 + H2	-248.329	-31.7305	-280.06		-282.762	-281.947	-281.34	-280.066	-280.055	2.70209	1.88703	1.28013	0.0063538	0.00436306	3.12614	2.31108	1.70417	0.4304	0.419683	0.424046							-277.68	-278.573	-279.392	-280.048	-280.391	2.37982	1.48628	0.667502	0.0117315	0.331171	1.95577	1.06223	0.243456	0.412315	0.755217							-278.869	-279.872
C + S2 → CS2	-175.296	-37.1278	-212.424		-215.548	-215.845	-213.65	-212.751	-212.423	3.12366	3.42058	1.22556	0.32673	0.00126977	9.94075	10.2377	8.04265	7.14382	6.81582	6.81709							-215.884	-211.806	-213.066	-211.673	-212.419	3.46033	0.618437	0.642038	0.750965	0.00517495	10.2774	6.19865	7.45913	6.06612	6.81191							-211.389	-212.14
2 CO+ 2 NO → N2 + 2 CO2	-79.1905	-11.8441	-91.0346		-92.3148	-93.1194	-91.4544	-91.0897	-91.0481	1.28021	2.08482	0.419824	0.0550639	0.0134434	3.29251	4.09712	2.43213	2.06737	2.02575	2.0123							-89.6598	-90.5133	-90.8477	-91.2683	-91.2878	1.37481	0.521291	0.186956	0.233659	0.253145	0.637493	1.49101	1.82535	2.24596	2.26545							-90.6817	-91.0248
CH4 + 2 O2 → CO2 + 2 H2O	26.2883	7.70371	33.9921		36.3875	35.6734	33.9283	34.0072	33.9865	2.39547	1.68133	0.0637474	0.0151771	0.00553456	0.822947	1.53709	3.28217	3.20324	3.22395	3.21842							33.7594	33.681	33.8542	34.0318	34.0202	0.232677	0.311093	0.137893	0.0397478	0.028195	3.4511	3.52951	3.35631	3.17867	3.19023							34.5845	34.266
4 NH3 + 5 O2 → 4 NO + 6H2O	152.393	28.1532	180.547		188.2	186.042	180.908	180.669	180.55	7.65299	5.49536	0.361483	0.121944	0.00278955	3.3664	1.20877	3.92511	4.16465	4.2838	4.28659							179.591	181.108	181.375	181.032	180.987	0.95574	0.560888	0.828162	0.485261	0.440744	5.24233	3.7257	3.45843	3.80133	3.84585							181.631	181.082
2 NH3 + 2 NO + O → 2 N2 + 3 H2O	-213.795	-12.5592	-226.355		-226.987	-228.089	-227.346	-226.448	-226.361	0.632291	1.73418	0.991708	0.0938863	0.00679522	2.06778	3.16967	2.4272	1.52937	1.44228	1.43549							-225.275	-224.772	-225.704	-226.087	-226.565	1.07992	1.58239	0.650583	0.267212	0.210495	0.355565	0.146905	0.784906	1.16828	1.64598							-225.761	-226.134
C + O2 → CO2	-118.434	-18.2315	-136.666		-139.551	-139.662	-138.249	-137.779	-136.665	2.88521	2.9963	1.58359	1.11369	0.000318654	4.52296	4.63405	3.22134	2.75144	1.63743	1.63775							-135.644	-136.378	-136.264	-136.769	-136.753	1.02215	0.288025	0.401996	0.103236	0.0876591	0.615602	1.34972	1.23575	1.74098	1.72541							-135.628	-136.362
CS2 + 3 O2 → CO2 + 2 SO2	-54.3366	-7.028	-61.3646		-59.1535	-61.5496	-63.6943	-63.5935	-61.3789	2.21111	0.185024	2.3297	2.22886	0.0143102	16.7614	19.1575	21.3022	21.2013	18.9868	18.9725							-67.9086	-63.0089	-62.4735	-60.8964	-61.4246	6.54394	1.6443	1.10893	0.468249	0.0599457	25.5164	20.6168	20.0814	18.5042	19.0324							-60.9382	-60.7357
CH4 + 4 NO → 2 N2 + CO2 + 2 H2O	-80.1341	1.82433	-78.3097		-79.2621	-79.8109	-79.035	-78.3996	-78.3263	0.952325	1.50119	0.725218	0.0899129	0.0165548	6.47862	7.02749	6.25151	5.61621	5.54285	5.52629							-78.0211	-77.8476	-78.3259	-78.2445	-78.5377	0.288678	0.462178	0.0161555	0.0651957	0.227983	5.23762	5.06412	5.54245	5.4611	5.75428							-78.0725	-78.1864
CH4 + NH3 + 3 O → HCN + 3 H2O	-545.553	-53.0441	-598.597		-600.015	-601.016	-600.208	-598.713	-598.592	1.41777	2.41916	1.61127	0.115823	0.00452969	6.01319	5.01181	5.8197	7.31514	7.4355	7.43097							-596.03	-596.912	-598.243	-598.461	-599.02	2.56712	1.68448	0.354317	0.135725	0.423616	9.99809	9.11544	7.78528	7.56669	7.00735							-597.15	-598.066
2 C + H2 → C2H2	-286.541	-35.1129	-321.653		-329.192	-329.493	-324.745	-323.87	-321.653	7.53856	7.83946	3.09158	2.21701	0.000134454	3.68411	3.98502	0.762871	1.63744	3.85458	3.85445							-320.824	-320.986	-321.194	-322.1	-321.759	0.829053	0.667762	0.459758	0.446979	0.105687	4.6835	4.52221	4.3142	3.40747	3.74876							-320.709	-321.381
4 NH3 + 3 O2 → 2 N2 + 6 H2O	45.9711	22.2739	68.2449		72.5501	70.5578	67.945	68.2618	68.2367	4.30519	2.31284	0.299988	0.0168543	0.00823067	2.28928	4.28163	6.89445	6.57761	6.6027	6.59447							67.8106	69.5791	69.1948	68.7557	68.4295	0.434386	1.33416	0.949899	0.510709	0.184566	7.02885	5.26031	5.64457	6.08376	6.4099							68.9737	68.6297
MAE (kJ/mol)										1.38394	1.28387	0.625155	0.338371	0.254741	3.17048	3.13535	3.07769	2.98816	3.01427	2.81123												1.26039	0.578741	0.433102	0.298481	0.1099	3.2998	2.74755	2.8815	2.80371	2.82198
RMS (kJ/mol)										2.17191	1.92227	0.919934	0.646374	0.632617	4.21664	4.39407	4.53337	4.47974	4.32777	4.16675												1.84802	0.720486	0.554283	0.398148	0.150858	5.25055	4.31964	4.37224	4.08732	4.15266
MAX (kJ/mol)										7.65299	7.83946	3.09158	2.22886	2.27156	16.7614	19.1575	21.3022	21.2013	18.9868	18.9725												6.54394	1.68448	1.67084	1.00527	0.440744	25.5164	20.6168	20.0814	18.5042	19.0324
Overall error measures
MAE (kJ/mol)										1.36385	1.46535	0.697961	0.402151	0.286325	3.25304	3.04717	3.33049	3.39154	3.59531	3.46303												1.45696	0.647789	0.597507	0.369721	0.130751	4.10173	3.61173	3.68612	3.45243	3.42372
RMS (kJ/mol)										2.15555	2.31472	1.04123	0.701701	0.737277	4.19027	4.05842	4.42165	4.46741	4.6042	4.50274												2.13719	0.819942	0.760794	0.547138	0.192197	5.57013	4.7895	4.83835	4.46429	4.44931
MAX (kJ/mol)										7.65299	7.83946	3.17827	2.22886	4.5313	16.7614	19.1575	21.3022	21.2013	18.9868	18.9725												10.1996	3.20498	2.36544	2.76596	0.919389	25.5164	20.6168	20.0814	18.5042	19.0324
[truncated: 45 more columns]

## Sheet: KAW cc-pVTZ-F12
2625.5	Canonical correlation energies				FNO-CCSD(F12*)(T+) correlation energy (a.u.)					Error, FNO-CCSD(F12*)(T+) correlation energy					Error, FNO-CCSD(F12*)(T+) corr. energy wrt CBS-CCSD(T)					Error, canonical CCSD(F12*)(T+) corr. energy wrt CBS-CCSD(T)	Percentage of FNOs retained						NAB-CCSD(F12*)(T+) correlation energy (a.u.)					Error, NAB-CCSD(F12*)(T+) correlation energy					Error, NAB-CCSD(F12*)(T+) corr. energy wrt CBS-CCSD(T)					Percentage of NABs retained						NAF-CCSD(F12*)(T+) correlation energy (a.u.), NAFs are used for F12-dependent intermediates
	CCSD(F12*) correlation energy (a.u.)	(T+) correction for CCSD(F12*) (a.u.)	CCSD(F12*)(T+) correlation energy (a.u.)	Threshold:	0.0001	5e-05	1e-05	5e-06	1e-06	0.0001	5e-05	1e-05	5e-06	1e-06	0.0001	5e-05	1e-05	5e-06	1e-06		0.0001	5e-05	1e-05	5e-06	1e-06		0.5	0.4	0.3	0.2	0.1	0.5	0.4	0.3	0.2	0.1	0.5	0.4	0.3	0.2	0.1	0.5	0.4	0.3	0.2	0.1		0.2	0.1
F2	-0.5943	-0.021786	-0.616086		-0.612435	-0.614235	-0.615549	-0.615811	-0.616086	0.592675	0.300552	0.0871214	0.0446243	7.34649e-05							51.55	63.92	83.51	88.66	98.97		-0.615783	-0.615783	-0.615781	-0.616067	-0.616087	0.0492227	0.0491784	0.0495009	0.00314471	0.000156636						62.7	66.7	67.3	86.7	93.3		-0.615795	-0.616058
Cl2	-0.466263	-0.0218161	-0.488079		-0.48292	-0.483694	-0.485378	-0.485399	-0.488078	1.05701	0.898467	0.553375	0.54907	5.79951e-05							52.34	63.55	76.64	77.57	99.07		-0.488068	-0.487477	-0.487877	-0.487992	-0.48808	0.00222929	0.123211	0.0413816	0.0176852	0.00026427						53.3	63.3	73.3	82	94.7		-0.486357	-0.487874
ClF	-0.526105	-0.0207665	-0.546872		-0.542718	-0.543949	-0.545216	-0.545401	-0.546867	0.759612	0.534339	0.302819	0.269007	0.00087168							53.92	67.65	79.41	83.33	96.08		-0.546788	-0.546428	-0.546608	-0.546772	-0.546868	0.0152852	0.0811127	0.0481289	0.0182872	0.000686927						59.3	64.7	70	83.3	94.7		-0.545861	-0.546761
ClO	-0.474591	-0.0211922	-0.495783		-0.490998	-0.492216	-0.493982	-0.49414	-0.495761	0.965159	0.719431	0.363387	0.331329	0.00440396							53.92	65.69	79.41	82.35	96.08		-0.495809	-0.495608	-0.495666	-0.495764	-0.495784	0.00520455	0.0353682	0.0237179	0.00393863	0.000143975						57.3	66	70.7	85.3	94.7		-0.494804	-0.495673
Si2	-0.21984	-0.0176133	-0.237453		-0.236156	-0.236269	-0.236791	-0.236849	-0.236953	0.546341	0.498743	0.2791	0.25438	0.2108							44.04	53.21	73.39	77.06	84.4		-0.237429	-0.237539	-0.237469	-0.237478	-0.237452	0.01029	0.0362339	0.0064952	0.01046	0.000688289						44	53.3	63.3	76	93.3		-0.236492	-0.237297
NH	-0.176998	-0.00474668	-0.181745		-0.180148	-0.180814	-0.181429	-0.18151	-0.181745	0.87903	0.512579	0.173833	0.129483	0.000153581							43.94	54.55	78.79	84.85	98.48		-0.181757	-0.181736	-0.181724	-0.181732	-0.181746	0.00635932	0.00500329	0.0116441	0.00727461	0.000191632						42.2	52.6	62.9	80.2	93.1		-0.181587	-0.18173
CH	-0.13799	-0.00390832	-0.141898		-0.139657	-0.140156	-0.141055	-0.141289	-0.141895	1.57981	1.22803	0.594227	0.429296	0.00216033							41.79	52.24	74.63	83.58	95.52		-0.141955	-0.141924	-0.141903	-0.141892	-0.141899	0.0401215	0.0181043	0.00320536	0.00469007	0.00023183						31.9	46.6	60.3	77.6	90.5		-0.141676	-0.14187
S2	-0.39184	-0.0240954	-0.415936		-0.412666	-0.413235	-0.414313	-0.41436	-0.41587	0.786194	0.649363	0.390183	0.378934	0.0158775							52.34	63.55	75.7	77.57	97.2		-0.416138	-0.415797	-0.415836	-0.4159	-0.415943	0.0486933	0.0333528	0.0239157	0.00857606	0.0017292						52.7	58.7	71.3	79.3	94.7		-0.414508	-0.415748
OH	-0.243037	-0.00660594	-0.249643		-0.248111	-0.248666	-0.249443	-0.249479	-0.249642	0.61333	0.391033	0.0797832	0.0654771	0.00022886							45.45	56.06	78.79	83.33	96.97		-0.249604	-0.249594	-0.249595	-0.249634	-0.249643	0.0155188	0.0196005	0.0190118	0.00323948	1.58423e-05						45.7	56	65.5	81.9	93.1		-0.249473	-0.249613
HCl	-0.250567	-0.00972435	-0.260291		-0.257604	-0.258021	-0.258841	-0.25894	-0.260291	1.03239	0.872225	0.556959	0.519219	4.41621e-06							49.3	57.75	73.24	80.28	98.59		-0.26039	-0.260074	-0.260224	-0.260266	-0.260289	0.0381505	0.0833633	0.0256236	0.00972084	0.000784429						43.1	51.7	65.5	82.8	94.8		-0.259494	-0.260191
P2	-0.321451	-0.0248632	-0.346314		-0.343931	-0.344325	-0.345112	-0.345229	-0.345569	0.687905	0.574293	0.34697	0.313268	0.215107							44.95	56.88	73.39	77.06	88.07		-0.346345	-0.34664	-0.346348	-0.346359	-0.346318	0.00893244	0.0941708	0.00992124	0.0130202	0.00118651						43.3	56	68.7	76.7	94		-0.345093	-0.346132
O2	-0.513101	-0.0242424	-0.537344		-0.534771	-0.535869	-0.536994	-0.537113	-0.537343	0.478717	0.274409	0.0651194	0.042972	0.000144434							50.52	60.82	83.51	86.6	97.94		-0.537287	-0.537294	-0.53726	-0.537346	-0.537343	0.0105928	0.00929413	0.0155384	0.000460203	5.83172e-05						60.7	66	68.7	86.7	94		-0.536967	-0.53731
SO	-0.449667	-0.0238776	-0.473544		-0.470493	-0.471354	-0.472673	-0.472719	-0.473537	0.644409	0.462558	0.184037	0.174277	0.00154361							50.98	63.73	81.37	82.35	96.08		-0.473574	-0.473455	-0.473478	-0.473504	-0.473541	0.00628876	0.0188888	0.0140327	0.00857097	0.000785925						56	60	70	82	95.3		-0.472781	-0.473451
SiH2(3B1)	-0.120443	-0.0036491	-0.124092		-0.123188	-0.123335	-0.123687	-0.123777	-0.123851	0.728398	0.610318	0.326065	0.253762	0.194514							40.45	47.19	71.91	79.78	85.39		-0.124118	-0.124111	-0.124096	-0.124077	-0.124092	0.0210527	0.0152175	0.00343377	0.0116853	0.000161471						32.5	43.9	55.4	77.1	94.9		-0.123823	-0.124046
HF	-0.311299	-0.008469	-0.319768		-0.31849	-0.318999	-0.319616	-0.319616	-0.319764	0.399658	0.24062	0.0477175	0.0477175	0.00140944							46.97	57.58	80.3	80.3	95.45		-0.319613	-0.319625	-0.319645	-0.319751	-0.319767	0.0487574	0.0447844	0.0386205	0.00533975	0.00037963						48.3	56	67.2	82.8	93.1		-0.319624	-0.319743
NO	-0.45061	-0.0221659	-0.472776		-0.470219	-0.471304	-0.472417	-0.472473	-0.47277	0.540716	0.311243	0.075925	0.0639583	0.00112838							48.98	59.18	81.63	83.67	96.94		-0.472731	-0.472767	-0.472744	-0.472775	-0.472775	0.00951166	0.00194322	0.00673274	0.000171658	0.000154024						56	64	68.7	86	94		-0.472398	-0.472733
SiH2(1A1)	-0.143966	-0.004235	-0.148201		-0.147172	-0.147304	-0.14776	-0.147813	-0.147925	0.694773	0.605438	0.297844	0.262294	0.186605							40	48.89	73.33	80	88.89		-0.14824	-0.148221	-0.148206	-0.148188	-0.148202	0.0259392	0.0132393	0.00288552	0.00928096	0.000661228						32.5	45.2	55.4	78.3	95.5		-0.147667	-0.148117
PH2	-0.181056	-0.00666185	-0.187718		-0.186331	-0.186515	-0.187058	-0.187148	-0.187337	0.738992	0.640829	0.3516	0.30407	0.203144							44.94	51.69	74.16	82.02	91.01		-0.187837	-0.187778	-0.187757	-0.187715	-0.187717	0.0633742	0.0316409	0.0203627	0.00168287	0.000526809						33.1	45.2	59.9	76.4	94.9		-0.187217	-0.18764
HOCl	-0.511985	-0.0220299	-0.534015		-0.529975	-0.531123	-0.532466	-0.532546	-0.534013	0.756533	0.541621	0.290142	0.275229	0.000427216							49.17	61.67	77.5	81.67	97.5		-0.533964	-0.533826	-0.533904	-0.53397	-0.534016	0.00964914	0.0354103	0.0207594	0.0085216	0.00019615						49.7	60.2	70.7	84.8	96.3		-0.532992	-0.533873
CS	-0.347122	-0.0240478	-0.37117		-0.36837	-0.368852	-0.370076	-0.370209	-0.371169	0.754277	0.624517	0.294699	0.258971	0.000313416							47.12	55.77	76.92	80.77	96.15		-0.371244	-0.371178	-0.371167	-0.37116	-0.371173	0.0199615	0.00223732	0.000751042	0.00269499	0.000856143						43.3	57.3	68	81.3	93.3		-0.370176	-0.371034
CN	-0.358599	-0.0229423	-0.381541		-0.378508	-0.379434	-0.381046	-0.381214	-0.381494	0.794857	0.552189	0.129645	0.0857559	0.0124607							46.46	53.54	79.8	82.83	94.95		-0.381532	-0.381554	-0.381537	-0.381535	-0.381543	0.00248987	0.00327478	0.000952407	0.00160684	0.000530359						46.7	60.7	66	82	92.7		-0.381187	-0.381494
CH2(1A1)	-0.174344	-0.00550113	-0.179846		-0.177303	-0.178089	-0.179192	-0.179459	-0.17984	1.41346	0.976769	0.363349	0.214696	0.00318191							38.82	49.41	72.94	84.71	95.29		-0.179916	-0.179888	-0.179848	-0.179839	-0.179847	0.039135	0.0233548	0.00158202	0.00363199	0.000704446						32.5	45.9	60.5	79	94.3		-0.179561	-0.179804
NH2	-0.22409	-0.00685718	-0.230947		-0.229358	-0.230086	-0.230636	-0.23078	-0.230945	0.687904	0.372955	0.134764	0.0722736	0.00058716							39.29	51.19	76.19	83.33	96.43		-0.230978	-0.230941	-0.23092	-0.230935	-0.230948	0.0134372	0.00250863	0.011701	0.00507948	0.000341089						36.9	50.3	64.3	80.9	95.5		-0.230746	-0.230912
SH2	-0.234732	-0.00949783	-0.24423		-0.242181	-0.242627	-0.243213	-0.243358	-0.243975	0.838673	0.656148	0.416092	0.356946	0.104251							46.07	56.18	73.03	80.9	95.51		-0.244427	-0.244267	-0.244223	-0.244215	-0.244231	0.0806574	0.015233	0.00285774	0.00576533	0.000678473						36.9	47.1	61.8	82.8	95.5		-0.243536	-0.244122
CH2(3B1)	-0.151282	-0.0040084	-0.15529		-0.154012	-0.154415	-0.154975	-0.155057	-0.155274	0.823286	0.563727	0.203137	0.150046	0.0105122							36.9	47.62	75	79.76	92.86		-0.155371	-0.15533	-0.155294	-0.155286	-0.155291	0.0522878	0.0256241	0.00247166	0.00273553	0.000707205						31.8	45.2	61.1	79	94.3		-0.155139	-0.155269
SiO	-0.372763	-0.0206379	-0.393401		-0.391408	-0.392023	-0.392864	-0.392966	-0.393193	0.506439	0.350128	0.136383	0.11042	0.0527554							47.12	56.73	76.92	80.77	91.35		-0.393328	-0.393301	-0.393366	-0.393391	-0.393397	0.0184525	0.0252276	0.00891363	0.00245566	0.000948052						52	60	66.7	79.3	94		-0.392772	-0.393308
N2	-0.407713	-0.0214823	-0.429195		-0.427138	-0.427816	-0.428948	-0.428957	-0.429195	0.479305	0.321337	0.0576132	0.0554863	0.000160498							48.48	54.55	80.81	81.82	95.96		-0.429153	-0.429222	-0.429183	-0.429197	-0.429197	0.00992009	0.00628499	0.00292885	0.000250986	0.000467488						51.3	62	68	84.7	93.3		-0.428831	-0.429155
SiH3	-0.152675	-0.00405203	-0.156727		-0.155712	-0.155961	-0.156337	-0.156427	-0.156512	0.647265	0.488365	0.248581	0.191315	0.136888							37.38	48.6	70.09	80.37	87.85		-0.156762	-0.156763	-0.156716	-0.156697	-0.156728	0.0223339	0.0227985	0.00694295	0.0190822	0.000454819						32.3	42.9	57.1	79.3	96		-0.156335	-0.15666
H2O	-0.295927	-0.00952402	-0.305451		-0.303917	-0.304778	-0.305281	-0.305342	-0.30545	0.502393	0.220299	0.0555693	0.0358277	0.000496378							39.29	53.57	73.81	83.33	96.43		-0.305423	-0.305409	-0.305427	-0.30544	-0.305452	0.00918326	0.0138544	0.00787305	0.00356304	0.000321353						41.4	51	67.5	80.9	96.2		-0.305238	-0.305406
PH3	-0.212101	-0.007726	-0.219827		-0.218338	-0.218613	-0.219168	-0.219275	-0.219458	0.677604	0.552431	0.299693	0.250907	0.1677							42.06	50.47	71.96	83.18	91.59		-0.219986	-0.219918	-0.219841	-0.219805	-0.219827	0.0721733	0.0412325	0.0063096	0.0102216	0.000143541						32.8	44.4	60.1	79.8	96		-0.219316	-0.219734
CO	-0.39394	-0.0195662	-0.413506		-0.41123	-0.412229	-0.413226	-0.413344	-0.413505	0.550519	0.308837	0.0678977	0.0393349	0.000360567							46.46	54.55	79.8	84.85	95.96		-0.413554	-0.413484	-0.413503	-0.413503	-0.413508	0.0115665	0.00532974	0.000749174	0.000858865	0.000377619						49.3	61.3	68	84	94.7		-0.413133	-0.413459
SO2	-0.727316	-0.0401791	-0.767495		-0.763461	-0.764932	-0.766659	-0.766782	-0.767351	0.525548	0.333985	0.108932	0.0929335	0.0187201							51.32	63.82	80.92	83.55	96.05		-0.767418	-0.76742	-0.767423	-0.767466	-0.767493	0.00997591	0.00980292	0.00941616	0.00376006	0.00029078						58.2	64	71.1	87.1	96.9		-0.766614	-0.767372
H2O2	-0.55808	-0.0221693	-0.58025		-0.57746	-0.578642	-0.579878	-0.579984	-0.580245	0.480789	0.277164	0.0640978	0.0457687	0.000736695							45.11	55.64	78.2	84.21	96.24		-0.580167	-0.580155	-0.580199	-0.580234	-0.580251	0.0142457	0.0162979	0.00878765	0.00279258	0.000148564						47.4	56	70.7	83.6	97		-0.579881	-0.580177
HCO	-0.41617	-0.0199689	-0.436139		-0.433614	-0.434711	-0.435787	-0.435942	-0.43612	0.57888	0.327494	0.0807953	0.0453108	0.00432108							43.97	55.17	78.45	84.48	95.69		-0.436196	-0.43614	-0.436131	-0.436133	-0.436141	0.0129803	0.000289566	0.00184815	0.0015104	0.000326868						45	56	66.5	83.8	95.3		-0.435803	-0.436085
NH3	-0.267732	-0.00903698	-0.276769		-0.275465	-0.276031	-0.276596	-0.276681	-0.276766	0.47141	0.26689	0.062577	0.0319906	0.00114162							39.22	48.04	70.59	81.37	96.08		-0.27679	-0.276756	-0.276751	-0.276763	-0.276769	0.00765718	0.00489994	0.00656601	0.00215716	6.22598e-05						34.8	47	66.2	80.3	95.5		-0.276522	-0.276726
CH3	-0.194684	-0.00548522	-0.20017		-0.198986	-0.199408	-0.2	-0.200041	-0.200167	0.591535	0.380679	0.0845718	0.0643246	0.00153603							37.25	45.1	73.53	80.39	94.12		-0.200261	-0.200221	-0.200169	-0.200169	-0.20017	0.0456406	0.0258797	0.000483403	0.000371084	0.000320732						31.8	42.9	62.6	80.8	95.5		-0.199965	-0.200139
HCN	-0.378836	-0.0203928	-0.399229		-0.397347	-0.398068	-0.399001	-0.399072	-0.399223	0.471526	0.290783	0.0572609	0.039395	0.00164638							43.59	52.99	76.07	81.2	91.45		-0.399228	-0.399258	-0.399228	-0.399231	-0.399231	0.000307686	0.00724941	0.000332563	0.000386695	0.000414999						42.9	55.5	66	80.6	92.7		-0.398839	-0.399168
SiH4	-0.183004	-0.00436957	-0.187374		-0.186359	-0.186688	-0.187027	-0.187086	-0.187195	0.541803	0.366049	0.185311	0.153409	0.0954364							36.8	49.6	68.8	79.2	89.6		-0.187384	-0.187418	-0.187353	-0.187334	-0.187374	0.00557117	0.0234102	0.0113505	0.0210118	0.000220897						31.4	41	56.5	79.1	96.2		-0.186923	-0.187292
H2CO	-0.443398	-0.0191864	-0.462585		-0.460193	-0.461138	-0.462301	-0.462383	-0.462581	0.516999	0.312685	0.0614385	0.0435797	0.000821857							41.79	51.49	76.12	81.34	94.78		-0.462648	-0.462594	-0.46257	-0.462576	-0.462586	0.0137088	0.00199869	0.00321352	0.0019195	0.000196389						41.8	52.6	68.1	84.1	95.7		-0.46223	-0.462527
CO2	-0.655747	-0.0331508	-0.688897		-0.685405	-0.686906	-0.688506	-0.688582	-0.688889	0.507	0.289038	0.0567796	0.0457501	0.00117822							46.62	56.76	79.73	81.76	93.24		-0.688988	-0.688881	-0.688881	-0.688889	-0.688901	0.0131302	0.00240242	0.00243283	0.00117407	0.000537825						53.8	63.6	70.2	83.6	93.3		-0.688446	-0.688823
CH3Cl	-0.444338	-0.0182435	-0.462582		-0.458931	-0.459919	-0.461038	-0.461167	-0.462579	0.789211	0.575724	0.333747	0.305984	0.000640558							44.23	54.49	73.08	78.85	96.15		-0.462543	-0.462394	-0.462519	-0.462584	-0.462584	0.00834905	0.0405928	0.01371	0.000349159	0.000378136						38.8	50.9	67.8	83.2	96.3		-0.461576	-0.462452
C2H2	-0.345326	-0.0184133	-0.36374		-0.361884	-0.362686	-0.36352	-0.36358	-0.363734	0.51009	0.289767	0.0602982	0.0439543	0.00161324							38.52	48.89	71.11	77.78	91.11		-0.363747	-0.363776	-0.363744	-0.363739	-0.363742	0.00206655	0.0100128	0.00131287	0.000120853	0.000644677						35.5	50.2	64.9	79.2	91.8		-0.363328	-0.363677
CH4	-0.231637	-0.00706619	-0.238704		-0.237503	-0.238093	-0.238607	-0.238631	-0.2387	0.503014	0.255715	0.0406276	0.0305299	0.00148131							35.83	45.83	73.33	76.67	95		-0.23879	-0.238719	-0.238699	-0.238709	-0.238704	0.0361719	0.00665497	0.00191582	0.00233699	0.000183143						31	44.8	64.9	81.2	95.8		-0.238486	-0.238671
N2H4	-0.496899	-0.0191477	-0.516047		-0.513309	-0.514609	-0.515706	-0.515838	-0.51604	0.530541	0.278581	0.0661043	0.0405899	0.00142613							40.24	50.89	74.56	82.25	95.86		-0.516036	-0.516005	-0.516031	-0.516044	-0.516048	0.00210398	0.00812701	0.0030776	0.000676735	0.000155146						38.9	51.9	70.4	82.5	96.5		-0.515638	-0.515983
CH3SH	-0.4303	-0.0181344	-0.448434		-0.445363	-0.446256	-0.44737	-0.447521	-0.448301	0.684925	0.485862	0.237262	0.203579	0.0298157							42.53	52.3	74.71	81.03	95.4		-0.448575	-0.448397	-0.448424	-0.448428	-0.448438	0.0313368	0.00825607	0.00222701	0.00131405	0.000715646						36.9	47.8	65.3	82.8	96.8		-0.447528	-0.448308
CH3OH	-0.487094	-0.0173783	-0.504472		-0.501912	-0.503082	-0.504163	-0.504278	-0.504465	0.507442	0.275567	0.0612552	0.0385113	0.00143467							39.64	49.7	73.96	80.47	94.08		-0.504495	-0.504433	-0.504454	-0.504469	-0.504472	0.00463598	0.00777084	0.00351975	0.000536236	2.57031e-05						38.9	51	68.8	83.1	96.8		-0.504085	-0.504407
Si2H6	-0.334958	-0.0106816	-0.345639		-0.34367	-0.344249	-0.34495	-0.345081	-0.345264	0.569731	0.402274	0.199468	0.161587	0.108562							37.67	48.37	69.77	79.53	90.23		-0.345623	-0.345654	-0.345602	-0.345594	-0.34564	0.00480788	0.00431812	0.0107568	0.0130335	0.000242856						33.8	44.4	58.8	79.8	96.2		-0.344707	-0.345474
C2H4	-0.383883	-0.0167485	-0.400631		-0.398654	-0.399418	-0.400379	-0.400473	-0.400628	0.493609	0.3028	0.0630172	0.0394962	0.000871617							38.82	47.06	71.76	80.59	93.53		-0.400762	-0.400681	-0.400631	-0.40064	-0.400633	0.0324786	0.0124253	0.000178931	0.00202359	0.000358479						34.1	47.5	66.6	83.1	95.2		-0.40023	-0.400574
C2H6	-0.426725	-0.0150813	-0.441806		-0.439337	-0.440506	-0.44154	-0.441661	-0.441801	0.558929	0.29442	0.0603125	0.0328686	0.0013005							35.12	45.85	71.71	80	93.17		-0.441902	-0.441806	-0.441797	-0.441815	-0.441807	0.0216658	7.62142e-05	0.00211246	0.00203765	9.73058e-05						34.3	48	66.2	83.3	96.5		-0.441392	-0.44175
F	-0.248642	-0.00507463	-0.253717		-0.251947	-0.252541	-0.253272	-0.253575	-0.253709	0.697532	0.463142	0.175098	0.0558145	0.00289225							52.08	62.5	83.33	89.58	97.92		-0.253397	-0.253543	-0.253543	-0.253711	-0.253712	0.126075	0.0682582	0.0682582	0.00215812	0.00182019						57.3	66.7	66.7	86.7	88		-0.253578	-0.25369
C	-0.0972336	-0.00248996	-0.0997236		-0.0977815	-0.0979484	-0.0988536	-0.0989927	-0.0994537	1.94749	1.78009	0.872397	0.732849	0.270653							48.98	51.02	79.59	83.67	91.84		-0.0997348	-0.0997643	-0.0997077	-0.0997077	-0.099725	0.0113181	0.040802	0.0159046	0.0159046	0.00145153						33.3	40	66.7	66.7	86.7		-0.0996205	-0.099714
H	0	0	0		0	0	0	0	0	0	0	0	0	0							100	100	100	100	100		0	0	0	0	0	0	0	0	0	0						14.6	39	39	70.7	78		0	0
Cl	-0.210933	-0.00741017	-0.218343		-0.215696	-0.216099	-0.216854	-0.216897	-0.218208	1.21269	1.02775	0.682084	0.662591	0.0622009							54.72	64.15	75.47	77.36	94.34		-0.218392	-0.218064	-0.218227	-0.218247	-0.218335	0.0223752	0.128126	0.0533837	0.0442738	0.0038823						53.3	54.7	73.3	77.3	93.3		-0.217516	-0.218262
N	-0.124894	-0.0028809	-0.127775		-0.126487	-0.126487	-0.127294	-0.127485	-0.127767	1.00782	1.00782	0.375891	0.226713	0.00572973							52.08	52.08	83.33	85.42	93.75		-0.127854	-0.127741	-0.127741	-0.127764	-0.127775	0.0624235	0.0264858	0.0264858	0.00827847	0.000183583						40	66.7	66.7	82.7	86.7		-0.127656	-0.127777
O	-0.186128	-0.00397216	-0.1901		-0.188407	-0.188746	-0.189509	-0.189918	-0.190091	0.890683	0.712112	0.310723	0.0959231	0.00459906							52.08	58.33	83.33	87.5	95.83		-0.190015	-0.190031	-0.190031	-0.190069	-0.190099	0.0445111	0.0360717	0.0360717	0.0160058	0.000323901						49.3	66.7	66.7	82.7	86.7		-0.189883	-0.190085
P	-0.107167	-0.00441861	-0.111586		-0.110513	-0.110567	-0.110933	-0.110962	-0.11101	0.961518	0.912942	0.585277	0.558501	0.515463							47.17	60.38	75.47	77.36	84.91		-0.111692	-0.111701	-0.111602	-0.111581	-0.111584	0.0956625	0.103202	0.01466	0.00391599	0.00180215						44	53.3	66.7	77.3	93.3		-0.111261	-0.111564
Si	-0.0815125	-0.00299022	-0.0845027		-0.0837612	-0.0837469	-0.0841384	-0.0841548	-0.084177	0.877488	0.894446	0.431158	0.411758	0.38549							46.3	50	74.07	75.93	81.48		-0.0845149	-0.0845889	-0.0846056	-0.0844856	-0.0845018	0.0144505	0.101989	0.121799	0.0202278	0.00107563						33.3	53.3	65.3	73.3	86.7		-0.0841574	-0.0844681
S	-0.1593	-0.00594246	-0.165243		-0.163336	-0.163636	-0.164259	-0.164259	-0.164864	1.15402	0.972021	0.594991	0.594991	0.228955							52.83	62.26	77.36	77.36	92.45		-0.165424	-0.165345	-0.165164	-0.165187	-0.165238	0.109874	0.061921	0.0478283	0.0333984	0.00300729						44	53.3	73.3	77.3	93.3		-0.164614	-0.165194
HCOOH	-0.699738	-0.0306656	-0.730404		-0.726495	-0.72834	-0.729948	-0.730078	-0.730395	0.535122	0.282527	0.0624018	0.0445699	0.00112635							43.17	54.64	77.05	82.51	95.08		-0.730432	-0.730359	-0.730386	-0.730393	-0.730404	0.00392026	0.00608907	0.0024777	0.00142862	3.07149e-05						46.9	57.3	72	85.3	97.4		-0.729914	-0.730315
CS2	-0.555098	-0.0397705	-0.594868		-0.590235	-0.591401	-0.592885	-0.593131	-0.594793	0.77894	0.582786	0.333343	0.291949	0.0126079							49.37	60.13	75.95	79.75	95.57		-0.595045	-0.594733	-0.594825	-0.59486	-0.594876	0.0297108	0.0227794	0.00719216	0.0014396	0.00135607						48.4	57.3	69.3	85.8	93.8		-0.593315	-0.594647
HNCO	-0.631226	-0.0331018	-0.664327		-0.661027	-0.662333	-0.663935	-0.664065	-0.664316	0.496847	0.300264	0.0591366	0.0394624	0.00165866							44.58	54.22	77.71	82.53	93.37		-0.664414	-0.664329	-0.664327	-0.66432	-0.66433	0.0129778	0.000254851	1.99886e-06	0.00105673	0.000399045						48.1	59	70.3	82.7	95.1		-0.663832	-0.664245
COCl2	-0.878947	-0.0455547	-0.924502		-0.917095	-0.918909	-0.9215	-0.921598	-0.924497	0.801151	0.604956	0.324655	0.314084	0.00049575							50.49	61.65	78.64	80.58	97.09		-0.924448	-0.924234	-0.924347	-0.924474	-0.924504	0.00581989	0.0289707	0.0167064	0.003003	0.000300337						52.7	65	72.7	88	96.7		-0.92257	-0.92425
SO3	-0.983199	-0.0512551	-1.03445		-1.02925	-1.03167	-1.03362	-1.03384	-1.03444	0.502947	0.269318	0.0810588	0.0596765	0.00112943							49.75	62.19	80.1	83.58	96.02		-1.03433	-1.03438	-1.03438	-1.03444	-1.03445	0.0115971	0.00696999	0.0069029	0.001672	7.69998e-05						59	66	74	88.3	97.7		-1.03351	-1.03432
SH	-0.198884	-0.00767148	-0.206555		-0.20455	-0.204885	-0.205527	-0.205632	-0.206442	0.971005	0.808711	0.497817	0.446889	0.0548371							47.89	57.75	73.24	80.28	95.77		-0.206697	-0.206499	-0.206517	-0.206519	-0.206555	0.0683948	0.0271906	0.0185743	0.0177174	0.00013325						41.4	48.3	65.5	76.7	94.8		-0.205819	-0.206469
NO2	-0.733322	-0.0427148	-0.776036		-0.771941	-0.773734	-0.775483	-0.775587	-0.77602	0.527703	0.296636	0.0713121	0.0578681	0.00217806							48.98	60.54	82.31	84.35	96.6		-0.776038	-0.776029	-0.775989	-0.776026	-0.776037	0.000151204	0.0010135	0.00607347	0.00128179	1.77892e-05						57.8	64.9	72.9	86.7	95.6		-0.775541	-0.775971
H2	-0.0405571	0	-0.0405571		-0.0405228	-0.0405228	-0.0405616	-0.0405582	-0.0405572	0.0846398	0.0846398	0.0111129	0.00262395	0.000289861							37.14	37.14	65.71	77.14	94.29		-0.0405873	-0.0405766	-0.0405518	-0.040547	-0.0405554	0.0744346	0.0480242	0.0131383	0.0249728	0.00407935						23.2	31.7	51.2	73.2	89		-0.0404936	-0.0405439
MAE (%)										0.703609	0.513022	0.229181	0.1907	0.0507775							46.0133	55.5902	76.6203	81.7912	94.1977							0.0264743	0.0277983	0.0148128	0.00693854	0.000618094						43.1424	53.9773	65.8758	81.2348	93.9015
RMS (%)										0.764818	0.591384	0.297818	0.260724	0.112477																		0.0382153	0.041202	0.0248914	0.0109293	0.00100709
MAX (%)										1.94749	1.78009	0.872397	0.732849	0.515463																		0.126075	0.128126	0.121799	0.0442738	0.00407935
Atomization energies (kJ/mol)
F2	254.717	30.5522	285.269		284.975	286.577	286.192	285.291	285.306	0.293729	1.30875	0.923546	0.0217843	0.0373441	2.13062	0.528143	0.913349	1.81511	1.79955	1.8369							286.152	285.383	285.377	285.247	285.296	0.883462	0.113903	0.108686	0.022115	0.0267834	0.953433	1.72299	1.72821	1.85901	1.81011							285.234	285.334
Cl2	116.563	18.3673	134.93		135.288	135.2	135.659	135.491	135.642	0.358587	0.269981	0.729011	0.560681	0.712403	1.19869	1.2873	0.828269	0.996599	0.844878	1.55728							134.645	134.82	135.012	135.211	134.978	0.285104	0.109893	0.0817702	0.280982	0.0478979	1.84238	1.66717	1.47551	1.2763	1.50938							134.754	134.822
ClF	174.675	21.7437	196.418		197.11	197.723	197.147	196.726	196.782	0.691754	1.30474	0.728586	0.307742	0.363323	0.169447	0.443536	0.132615	0.55346	0.497878	0.861201							196.91	196.443	196.488	196.424	196.443	0.492094	0.0245595	0.069677	0.00561073	0.0245176	0.369107	0.836642	0.791524	0.85559	0.836683							196.303	196.412
ClO	203.555	25.7559	229.311		228.145	229.392	230.042	229.275	229.633	1.16596	0.0812224	0.730824	0.0357098	0.322202	3.39576	2.14858	1.49898	2.26551	1.9076	2.2298							229.473	229.765	229.488	229.593	229.337	0.161636	0.454152	0.177333	0.282422	0.0257464	2.06817	1.77565	2.05247	1.94738	2.20406							229.482	229.278
Si2	149.168	30.5422	179.71		180.198	180.57	179.883	179.951	180.106	0.487546	0.859535	0.173146	0.241174	0.39631	1.64718	1.27519	1.96158	1.89355	1.73841	2.13472							179.582	179.483	179.21	179.865	179.711	0.128271	0.226655	0.499959	0.154967	0.000481819	2.26299	2.36138	2.63468	1.97976	2.13424							178.999	179.481
NH	136.801	4.8986	141.7		140.886	142.635	142.131	141.842	141.718	0.813514	0.935087	0.43153	0.142702	0.0184888	1.71982	0.0287837	0.474773	0.763601	0.887814	0.906303							141.521	141.765	141.733	141.693	141.7	0.179069	0.0649784	0.0332902	0.00694042	0.000298543	1.08537	0.841325	0.873013	0.913243	0.906004							141.597	141.654
CH	107.006	3.72388	110.73		109.943	110.815	110.8	111.049	111.43	0.786617	0.0856406	0.0703291	0.319418	0.700587	1.39249	0.520231	0.535543	0.286454	0.0947146	0.605872							110.849	110.69	110.783	110.754	110.727	0.11984	0.0393814	0.0535839	0.0241692	0.00293676	0.486031	0.645253	0.552288	0.581703	0.608809							110.416	110.681
S2	192.291	32.0585	224.35		225.778	225.693	225.252	225.374	226.163	1.42773	1.34282	0.901724	1.02457	1.81323	1.46811	1.55302	1.99412	1.87128	1.08261	2.89585							223.928	223.448	224.504	224.546	224.395	0.421619	0.901508	0.153832	0.19614	0.0449775	3.31746	3.79735	2.74201	2.6997	2.85087							223.9	224.116
OH	149.414	6.915	156.329		156.755	157.32	157.357	156.379	156.351	0.425473	0.991227	1.02791	0.0495985	0.0214542	0.559366	0.00638715	0.0430729	0.935241	0.963385	0.984839							156.45	156.381	156.385	156.388	156.331	0.120442	0.0515676	0.0554262	0.0586535	0.00172045	0.864398	0.933272	0.929413	0.926186	0.983119							156.454	156.293
HCl	104.058	6.07589	110.134		110.031	110.065	110.238	110.384	110.491	0.103426	0.0690365	0.103893	0.250058	0.356603	0.592512	0.558122	0.385193	0.239027	0.132483	0.489086							110.266	110.299	110.265	110.321	110.151	0.13245	0.164795	0.130918	0.187373	0.016895	0.356636	0.324291	0.358168	0.301713	0.472191							110.212	110.086
P2	281.234	42.0761	323.31		322.69	323.438	323.585	323.735	324.375	0.620871	0.127516	0.274537	0.424081	1.06443	3.91077	3.16239	3.01536	2.86582	2.22547	3.2899							322.831	323.562	323.315	323.452	323.332	0.479303	0.25155	0.00431028	0.141331	0.0213477	3.7692	3.03835	3.28559	3.14857	3.26855							321.81	322.948
O2	369.791	42.7905	412.582		414.719	415.819	414.765	412.933	412.625	2.13721	3.23704	2.18298	0.351272	0.0438709	0.0352129	1.13504	0.0809792	1.75073	2.05813	2.102							412.876	412.811	412.722	412.748	412.584	0.294873	0.228952	0.140858	0.166265	0.00241049	1.80713	1.87305	1.96114	1.93574	2.09959							412.733	412.573
SO	273.679	36.6597	310.339		311.779	312.359	312.183	311.232	311.336	1.44023	2.02032	1.84407	0.893323	0.997073	0.227444	0.807541	0.631284	0.319458	0.215708	1.21278							310.163	310.016	310.552	310.457	310.344	0.176339	0.323447	0.21307	0.118221	0.00489226	1.38912	1.53623	0.999711	1.09456	1.20789							310.555	310.263
SiH2(3B1)	102.212	1.72991	103.942		103.515	103.938	103.836	104.028	104.163	0.426336	0.00400051	0.105758	0.0867684	0.221521	0.791646	0.369311	0.471069	0.278542	0.14379	0.365311							103.978	103.765	103.683	103.948	103.944	0.0365302	0.176695	0.259039	0.00680678	0.0029125	0.32878	0.542006	0.62435	0.358504	0.362398							104.143	103.913
HF	164.507	8.91192	173.419		174.711	174.484	174.185	173.391	173.427	1.29116	1.06501	0.76577	0.0288141	0.00743325	0.443567	0.217418	0.0818214	0.876405	0.840158	0.847591							173.85	173.498	173.55	173.389	173.428	0.430484	0.0787015	0.130451	0.0304541	0.00893771	0.417107	0.768889	0.71714	0.878045	0.838653							173.405	173.422
NO	366.489	40.2037	406.693		407.808	409.765	408.562	407.138	406.721	1.11467	3.07179	1.86942	0.445421	0.0281696	0.86365	1.09347	0.108908	1.5329	1.95015	1.97832							406.588	406.938	406.878	406.799	406.692	0.105321	0.244768	0.185317	0.105527	0.000911117	2.08364	1.73355	1.79301	1.8728	1.97923							406.583	406.615
SiH2(1A1)	163.972	3.26819	167.241		166.484	166.869	167.038	167.134	167.37	0.75657	0.37134	0.202345	0.10706	0.129171	1.74764	1.36241	1.19341	1.09813	0.861898	0.991069							167.31	167.066	166.982	167.249	167.246	0.0688699	0.17476	0.258999	0.00876539	0.00495927	0.922199	1.16583	1.25007	0.982304	0.98611							166.746	167.111
PH2	193.997	5.88962	199.886		199.061	199.403	199.868	200.024	200.395	0.825214	0.483727	0.0182034	0.137608	0.508936	2.40646	2.06497	1.59945	1.44364	1.07231	1.58124							199.918	199.74	199.944	199.89	199.889	0.0320818	0.146404	0.0574094	0.00317849	0.00268332	1.54916	1.72765	1.52383	1.57807	1.57856							199.421	199.738
HOCl	301.734	27.9552	329.689		330.48	331.542	331.082	330.108	330.063	0.790284	1.85207	1.393	0.418268	0.373537	0.631144	0.43064	0.028425	1.00316	1.04789	1.42143							329.648	330.108	329.884	329.904	329.716	0.0413967	0.418059	0.195006	0.214213	0.0266225	1.46283	1.00337	1.22642	1.20722	1.39481							329.744	329.572
CS	237.84	40.9981	278.838		281.593	281.63	280.832	280.815	280.537	2.75517	2.79181	1.99361	1.97642	1.69889	2.60027	2.63691	1.83871	1.82152	1.54399	0.154901							278.527	278.485	279.08	278.999	278.856	0.311791	0.353668	0.241824	0.160277	0.0175897	0.466692	0.508569	0.0869226	0.00537543	0.137311							278.147	278.635
CN	358.306	46.1338	404.44		404.957	406.95	406.686	406.26	405.043	0.517606	2.51021	2.24645	1.82029	0.603033	0.995847	0.996753	0.733001	0.306833	0.91042	1.51345							404.176	404.454	404.56	404.493	404.44	0.263989	0.0148278	0.120954	0.0533179	0.000896472	1.77744	1.49863	1.3925	1.46014	1.51256							404.092	404.334
CH2(1A1)	202.454	7.90582	210.36		208.785	210.409	210.929	211.265	211.054	1.57515	0.0485679	0.568468	0.905013	0.69361	2.69121	1.06749	0.547587	0.211042	0.422445	1.11606							210.515	210.364	210.409	210.385	210.36	0.155156	0.00344831	0.0491123	0.0244925	0.000474173	0.9609	1.11261	1.06694	1.09156	1.11653							209.885	210.275
NH2	260.439	10.4397	270.879		270.088	271.998	271.323	271.201	270.894	0.790147	1.11955	0.443869	0.322327	0.0156614	2.30643	0.396729	1.07241	1.19395	1.50062	1.51628							270.751	270.952	270.897	270.876	270.88	0.127937	0.0736415	0.0179034	0.00302751	0.00145232	1.64422	1.44264	1.49838	1.51931	1.51483							270.663	270.78
SH2	198.045	9.33461	207.38		207.009	207.39	207.293	207.673	207.705	0.371139	0.00967891	0.0867474	0.292511	0.324824	1.43443	1.05361	1.15004	0.77078	0.738467	1.06329							207.421	207.209	207.569	207.488	207.397	0.0405109	0.170963	0.189176	0.107928	0.0173975	1.02278	1.23425	0.874115	0.955362	1.04589							207.209	207.226
CH2(3B1)	141.904	3.98666	145.89		147.633	148.253	147.346	147.197	146.556	1.74235	2.36232	1.45593	1.30702	0.665775	1.2404	1.86038	0.95398	0.805072	0.16383	0.501945							146.074	145.888	145.942	145.921	145.889	0.183551	0.00235639	0.0517195	0.0304891	0.000917079	0.318394	0.504302	0.450226	0.471456	0.502862							145.763	145.859
SiO	275.999	35.9052	311.904		313.065	313.826	313.003	312.156	312.237	1.1614	1.92225	1.09875	0.251798	0.333313	0.04202	0.802872	0.0206325	0.867585	0.78607	1.11938							311.904	311.597	311.722	312.003	311.898	0.000492683	0.306807	0.182257	0.0994003	0.00578915	1.11988	1.42619	1.30164	1.01998	1.12517							311.731	311.794
N2	414.634	41.2741	455.908		457.269	459.049	457.781	456.804	455.945	1.36088	3.14094	1.87281	0.895868	0.0366347	0.387255	1.39281	0.124671	0.852266	1.7115	1.74813							455.377	456.157	456.053	455.966	455.912	0.530612	0.248528	0.144701	0.0583722	0.00403616	2.27875	1.49961	1.60343	1.68976	1.7441							455.576	455.789
SiH3	186.836	2.7878	189.624		188.908	189.599	189.558	189.751	189.916	0.716597	0.0251188	0.0663002	0.126297	0.291979	1.57663	0.885157	0.926338	0.733741	0.568059	0.860038							189.684	189.492	189.325	189.591	189.629	0.059841	0.132462	0.298796	0.0336428	0.00425794	0.800197	0.9925	1.15883	0.893681	0.85578							189.503	189.539
H2O	288.278	14.5764	302.855		303.271	304.642	303.96	303.046	302.874	0.416461	1.78749	1.1052	0.191435	0.0189735	1.13792	0.233111	0.449183	1.36294	1.53541	1.55438							303.003	302.924	302.971	302.906	302.859	0.148512	0.0689295	0.116898	0.0513121	0.00419374	1.40587	1.48545	1.43748	1.50307	1.55019							302.866	302.776
PH3	275.504	8.68356	284.188		283.094	283.674	284.173	284.376	284.73	1.09389	0.513759	0.0150239	0.188108	0.542249	3.09437	2.51424	2.01551	1.81237	1.45823	2.00048							284.324	284.123	284.181	284.14	284.192	0.136292	0.0643717	0.00653293	0.0475217	0.00445126	1.86419	2.06485	2.00702	2.048	1.99603							283.699	284.002
CO	290.325	34.4047	324.73		328.297	329.592	327.828	326.7	325.457	3.5677	4.862	3.09785	1.97049	0.727675	2.94025	4.23455	2.47039	1.34304	0.100221	0.627454							325.048	324.745	324.943	324.842	324.732	0.318097	0.0153439	0.213545	0.112204	0.00191581	0.309357	0.61211	0.413909	0.51525	0.625538							324.589	324.672
SO2	513.968	69.0306	582.998		586.306	587.594	586.486	584.665	583.66	3.30747	4.59548	3.48798	1.66619	0.661999	1.51396	2.80197	1.69447	0.127318	1.13151	1.79351							582.765	582.892	583.376	583.227	583.009	0.233389	0.106103	0.377832	0.228902	0.0104208	2.0269	1.89961	1.41568	1.56461	1.78309							583.474	582.887
H2O2	487.883	37.3476	525.231		526.798	528.117	527.356	525.491	525.266	1.56636	2.88595	2.12519	0.260258	0.0346854	1.16094	0.15865	0.602118	2.46705	2.69262	2.7273							525.458	525.343	525.457	525.348	525.237	0.227291	0.111784	0.226198	0.117229	0.00549652	2.50001	2.61552	2.50111	2.61007	2.72181							525.404	525.12
HCO	348.69	35.462	384.152		387.068	388.617	387.062	386.03	384.834	2.91581	4.46484	2.90981	1.87869	0.682109	1.76797	3.317	1.76197	0.730847	0.465733	1.14784							384.493	384.228	384.352	384.256	384.153	0.341159	0.0765227	0.200516	0.104233	0.00155907	0.806683	1.07132	0.947326	1.04361	1.14628							384.11	384.076
NH3	375.023	16.1628	391.185		391.141	392.627	391.992	391.713	391.196	0.0445651	1.44159	0.80629	0.528096	0.010926	1.99795	0.51179	1.14709	1.42529	1.94246	1.95338							391.032	391.239	391.226	391.197	391.185	0.153772	0.0532469	0.0411402	0.0120968	0.000163456	2.10716	1.90014	1.91224	1.94129	1.95355							390.849	391.066
CH3	255.857	7.86405	263.721		265.711	266.381	265.561	265.302	264.422	1.99022	2.66008	1.83968	1.58072	0.700562	0.893635	1.56349	0.743093	0.48413	0.396028	1.09659							263.931	263.75	263.76	263.761	263.719	0.210229	0.0291798	0.0391017	0.039692	0.00211487	0.886361	1.06741	1.05749	1.0569	1.0987							263.456	263.665
HCN	411.439	39.4401	450.88		454.417	455.873	453.825	453.146	451.59	3.53755	4.99377	2.94496	2.2664	0.7106	2.10461	3.56083	1.51203	0.83347	0.722335	1.43293							450.637	450.938	451.007	450.953	450.88	0.242272	0.0580098	0.127009	0.0734674	6.6412e-05	1.67521	1.37492	1.30593	1.35947	1.433							450.438	450.738
SiH4	266.467	3.6215	270.088		269.37	270.272	270.133	270.247	270.474	0.718588	0.183659	0.0449391	0.158837	0.385756	2.1269	1.22465	1.36337	1.24948	1.02256	1.40831							270.083	269.977	269.762	270.03	270.092	0.00465272	0.111108	0.326065	0.0584897	0.00347312	1.41297	1.51942	1.73438	1.4668	1.40484							269.812	269.965
H2CO	420.177	33.4077	453.585		456.85	458.002	456.674	455.453	454.306	3.26543	4.41731	3.08881	1.86825	0.721608	1.60236	2.75424	1.42574	0.205183	0.941462	1.66307							453.944	453.682	453.767	453.683	453.585	0.35902	0.0974813	0.18265	0.0982158	0.000201331	1.30405	1.56559	1.48042	1.56485	1.66287							453.493	453.499
CO2	489.019	59.6423	548.662		553.481	555.203	553.02	550.71	549.395	4.81982	6.54128	4.35885	2.04881	0.733233	3.76976	5.49122	3.30879	0.998746	0.316832	1.05006							549.314	548.871	549.019	548.842	548.671	0.652168	0.209791	0.357712	0.180179	0.00916041	0.397897	0.840274	0.692353	0.869886	1.0409							548.886	548.572
CH3Cl	357.519	21.9055	379.424		381.89	382.984	381.565	381.425	380.482	2.46582	3.5602	2.14087	2.00095	1.05743	1.3197	2.41407	0.994747	0.854824	0.0886978	1.14613							379.165	379.559	379.605	379.724	379.447	0.259302	0.134662	0.181161	0.299687	0.0230477	1.40543	1.01146	0.964965	0.846439	1.12308							379.225	379.321
C2H2	396.081	35.2694	431.35		436.677	437.904	435.342	434.768	432.752	5.32666	6.55417	3.99244	3.41779	1.40186	3.97746	5.20497	2.64324	2.06859	0.0526618	1.3492							431.31	431.232	431.446	431.432	431.348	0.0395315	0.118037	0.0958223	0.0821302	0.00144426	1.38873	1.46724	1.25338	1.26707	1.35065							430.81	431.234
CH4	352.877	12.0149	364.892		366.839	367.95	366.922	366.619	365.591	1.94654	3.05811	2.02953	1.72744	0.699351	0.46567	1.57724	0.548658	0.246572	0.781516	1.48087							365.089	364.827	364.922	364.948	364.889	0.197062	0.0651218	0.0296354	0.0562885	0.00265267	1.28381	1.54599	1.45123	1.42458	1.48352							364.592	364.833
N2H4	648.792	35.1447	683.937		683.511	686.924	685.563	684.908	683.956	0.426272	2.9875	1.62639	0.971172	0.0191208	3.75713	0.343362	1.70447	2.35969	3.31174	3.33086							683.49	684.005	684.073	683.983	683.938	0.447334	0.0675939	0.136007	0.046375	0.000870301	3.77819	3.26327	3.19485	3.28449	3.32999							683.489	683.757
CH3SH	456.223	25.4725	481.695		483.737	484.853	483.767	483.799	483.046	2.04159	3.15741	2.07205	2.10324	1.35091	0.286088	1.40191	0.316544	0.347742	0.404597	1.7555							481.558	481.223	481.918	481.866	481.713	0.137369	0.472675	0.222923	0.171068	0.0176723	1.89287	2.22818	1.53258	1.58443	1.73783							481.236	481.517
CH3OH	534.899	28.6604	563.559		566.383	568.124	566.583	565.447	564.272	2.82345	4.56506	3.02367	1.88746	0.712587	0.359422	2.10103	0.559637	0.576574	1.75144	2.46403							563.813	563.53	563.734	563.674	563.557	0.253928	0.0297171	0.17506	0.114426	0.00184341	2.2101	2.49375	2.28897	2.3496	2.46587							563.385	563.455
Si2H6	451.41	12.343	463.753		462.476	464.071	463.856	464.113	464.478	1.27655	0.318333	0.103023	0.360699	0.725333	4.21448	2.61959	2.8349	2.57723	2.21259	2.93793							463.645	463.339	463.115	463.724	463.76	0.107751	0.413363	0.638069	0.0285202	0.0069767	3.04568	3.35129	3.57599	2.96645	2.93095							463.116	463.501
C2H4	497.311	30.8983	528.209		533.215	534.346	532.115	531.632	529.618	5.00595	6.13641	3.90544	3.42211	1.4081	3.3819	4.51236	2.28139	1.79806	0.215946	1.62405							528.492	528.127	528.291	528.314	528.206	0.282361	0.0829628	0.0814023	0.10457	0.00383022	1.34169	1.70701	1.54265	1.51948	1.62788							527.696	528.108
C2H6	609.793	26.521	636.314		640.029	642.22	640.183	639.77	637.716	3.71465	5.90628	3.86869	3.45629	1.40218	1.39527	3.5869	1.54931	1.13691	0.917194	2.31938							636.506	636.099	636.373	636.421	636.307	0.192049	0.214543	0.0587807	0.10692	0.0064722	2.12733	2.53392	2.2606	2.21246	2.32585							635.767	636.217
MAE (kJ/mol)										1.61671	2.22453	1.48768	0.973409	0.56096	1.67089	1.6778	1.128	1.12974	1.04433	1.52547												0.228706	0.165346	0.162029	0.0962982	0.0087504	1.48765	1.55372	1.4678	1.43881	1.51793
RMS (kJ/mol)										2.08778	2.93332	1.93477	1.3656	0.731123	2.02398	2.15702	1.40991	1.33117	1.28528	1.69065												0.287424	0.230793	0.204133	0.123822	0.0141709	1.71504	1.73452	1.6527	1.60935	1.68322
MAX (kJ/mol)										5.32666	6.55417	4.35885	3.45629	1.81323	4.21448	5.49122	3.30879	2.86582	3.31174	3.33086												0.883462	0.901508	0.638069	0.299687	0.0478979	3.77819	3.79735	3.57599	3.28449	3.32999
Closed-shell reaction energies (kJ/mol)
CO + H2 → H2CO	-23.3696	0.997031	-22.3725		-22.1604	-22.018	-22.3517	-22.2675	-22.3662	0.212141	0.35456	0.0208756	0.105032	0.0063757	0.539112	0.681531	0.347847	0.432003	0.333347	0.326971							-22.3342	-22.4035	-22.3556	-22.3851	-22.3752	0.0383374	0.031	0.0169052	0.0126035	0.00262931	0.365308	0.295971	0.343876	0.314368	0.324342							-22.5877	-22.3791
CO + H2O → CO2 + H2	-16.8987	-10.6612	-27.5599		-28.3054	-27.3615	-27.7275	-27.4496	-27.5468	0.745534	0.198332	0.167644	0.110321	0.0131065	1.16866	0.224792	0.590768	0.312803	0.410017	0.423124							-27.8247	-27.7365	-27.5732	-27.55	-27.5586	0.264819	0.176655	0.0132797	0.00992849	0.00129294	0.687943	0.599778	0.436403	0.413195	0.421831							-27.7459	-27.5719
CH3OH + HCl → CH3Cl + H2O	-6.84009	-1.74563	-8.58572		-8.74798	-9.43738	-8.70423	-8.64059	-8.59293	0.162257	0.851659	0.118511	0.0548702	0.00721149	0.414867	1.10427	0.371121	0.30748	0.259821	0.25261							-8.08855	-8.65424	-8.5778	-8.63492	-8.59791	0.497168	0.0685141	0.00791932	0.0492004	0.0121899	0.244558	0.321124	0.244691	0.30181	0.2648							-8.4937	-8.55574
H2O + CO → HCOOH	-25.9155	-4.13632	-30.0519		-29.7957	-29.7536	-30.038	-29.9115	-30.0382	0.256127	0.298312	0.0138812	0.140337	0.0137045	0.362285	0.40447	0.120039	0.246495	0.119863	0.106158							-30.0751	-30.1041	-30.0756	-30.0624	-30.0458	0.0232515	0.0522014	0.0237582	0.0105022	0.00608777	0.0829066	0.0539567	0.0823999	0.0956559	0.112246							-30.304	-30.0625
CH3OH + H2S → CH3SH + H2O	-11.5568	-2.05387	-13.6107		-13.6164	-13.9808	-13.851	-13.7254	-13.9431	0.00573834	0.370162	0.240324	0.114712	0.332468	0.223177	0.587601	0.457762	0.33215	0.549907	0.217439							-13.3274	-13.4076	-13.5863	-13.6107	-13.617	0.283296	0.203064	0.0244156	2.57562e-05	0.00631192	0.0658572	0.0143743	0.193023	0.217464	0.223751							-13.5087	-13.6118
CS2 + 2 H2O → CO2 + 2 H2S	57.0828	17.5175	74.6004		74.3023	75.6074	74.866	74.8711	75.7538	0.298016	1.00707	0.265605	0.270745	1.15341	0.769979	0.535106	0.206357	0.201218	0.681445	0.471963							73.6452	73.8705	74.4424	74.6159	74.6083	0.955136	0.729891	0.157955	0.0155403	0.00790494	1.4271	1.20185	0.629918	0.456422	0.464058							74.2327	74.545
C2H6 + H2 → 2 CH4	10.5213	2.49126	13.0126		12.744	12.7125	12.8341	13.0168	13.0164	0.268554	0.300067	0.17853	0.0042032	0.00379064	0.334843	0.366356	0.244818	0.0620855	0.0624981	0.0662887							12.8898	12.9794	12.9981	12.9803	13.0071	0.122815	0.0331622	0.0144802	0.0322483	0.00551065	0.189104	0.0994508	0.0807689	0.098537	0.0717993							12.8995	12.9997
HNCO+ H2O → CO2 + NH3	9.64547	1.15005	10.7955		10.6962	10.9588	10.8001	10.8798	10.7922	0.0993132	0.163312	0.00459208	0.0843216	0.00330485	0.208992	0.0536329	0.105087	0.0253573	0.112984	0.109679							10.6551	10.7679	10.8241	10.7854	10.7949	0.140416	0.0276035	0.0285413	0.0100951	0.00064283	0.250095	0.137282	0.0811376	0.119774	0.110322							10.77	10.7679
CH4 + Cl2 → CH3Cl+ HCl	7.86289	2.40075	10.2636		10.2064	10.1006	10.7774	10.3008	10.2614	0.0572709	0.163069	0.513771	0.0371126	0.00227736	1.46021	1.566	0.889165	1.36582	1.40521	1.40294							10.3024	9.78917	10.063	10.1138	10.2689	0.0388095	0.474472	0.200672	0.149789	0.00530253	1.36413	1.87741	1.60361	1.55272	1.39763							9.90872	10.2464
Cl2 + F2 → 2 ClF	21.93	5.43204	27.362		26.0434	26.3313	27.5574	27.329	27.3851	1.31865	1.03074	0.195384	0.0330173	0.0230999	2.99042	2.70251	1.47639	1.70479	1.64867	1.67177							26.9762	27.3169	27.4131	27.6097	27.3877	0.38583	0.0451088	0.0511027	0.247646	0.0256461	2.0576	1.71688	1.62067	1.42413	1.64613							27.3818	27.3307
CO+ Cl2 → COCl2	-49.2124	-10.9547	-60.1671		-60.2429	-60.3495	-60.1152	-60.0066	-60.1598	0.0757183	0.182361	0.0519123	0.16058	0.00737551	2.08406	2.1907	1.95643	1.84776	2.00097	2.00834							-59.9289	-61.1007	-60.3001	-60.3302	-60.1669	0.23827	0.933547	0.132908	0.16306	0.00019613	1.77007	2.94189	2.14125	2.1714	2.00814							-60.5965	-60.1672
CO2 + 3 H2 → CH3OH + H2O	-14.7099	16.4055	1.69557		3.0051	1.61392	1.96107	1.67388	1.69817	1.30953	0.0816494	0.265492	0.0216976	0.00259832	2.15194	0.76076	1.1079	0.820712	0.845008	0.84241							2.18308	2.01956	1.71936	1.63024	1.68935	0.487508	0.323991	0.0237848	0.0653339	0.0062213	1.32992	1.1664	0.866195	0.777076	0.836189							1.58234	1.68427
HCHO+ H2 → CH3OH	-8.23901	4.74725	-3.49176		-3.13991	-3.72964	-3.41479	-3.50817	-3.48244	0.351853	0.237878	0.0769725	0.0164094	0.00932913	0.444168	0.145562	0.169288	0.0759058	0.101644	0.0923153							-3.30741	-3.31343	-3.49816	-3.53457	-3.49406	0.184352	0.178336	0.00640006	0.0428019	0.00229906	0.276667	0.270651	0.0859152	0.0495133	0.0900162							-3.57588	-3.50862
CO + 2 H2 → CH3OH	-31.6086	5.74428	-25.8643		-25.3003	-25.7476	-25.7665	-25.7757	-25.8486	0.563994	0.116682	0.0978481	0.088623	0.0157048	0.98328	0.535969	0.517134	0.507909	0.434991	0.419286							-25.6416	-25.717	-25.8538	-25.9197	-25.8692	0.222689	0.147336	0.0105052	0.0554054	0.00492837	0.641976	0.566622	0.429791	0.363881	0.414358							-26.1635	-25.8877
C2H4 + H2 → C2H6	-5.99911	4.37727	-1.62184		-0.420663	-1.48184	-1.57326	-1.65323	-1.61562	1.20118	0.140006	0.0485845	0.0313868	0.00622575	1.18786	0.126693	0.0352706	0.0447006	0.00708813	0.0133139							-1.45227	-1.43912	-1.61321	-1.65078	-1.62354	0.169573	0.182718	0.0086316	0.0289423	0.00170182	0.156259	0.169404	0.00468228	0.0422562	0.0150157							-1.75512	-1.66108
SO3 + CO → SO2 + CO2	-15.5499	-6.58669	-22.1366		-22.013	-20.8463	-21.8532	-21.4843	-21.7726	0.123588	1.29033	0.283347	0.652313	0.363941	0.594086	0.572659	0.434328	0.0653616	0.353733	0.717674							-22.3624	-22.1428	-22.0985	-22.0943	-22.1384	0.225864	0.00617803	0.0381301	0.0422675	0.0018599	0.943538	0.723852	0.679544	0.675407	0.719534							-22.1044	-22.1026
H2 + Cl2 → 2 HCl	14.9292	6.21548	21.1446		21.6199	21.4626	21.6777	21.208	21.1441	0.475313	0.317927	0.533059	0.0633587	0.000494888	0.812441	0.969826	0.754695	1.22439	1.28825	1.28775							20.6739	20.7563	20.9506	21.0243	21.1544	0.470744	0.388345	0.194055	0.120355	0.00976419	1.7585	1.6761	1.48181	1.40811	1.27799							20.645	21.0971
C2H2 + H2 → C2H4	5.25199	4.37106	9.62305		9.85363	9.95068	9.72189	9.62153	9.61712	0.230581	0.327629	0.0988386	0.00152448	0.00592955	0.203218	0.10617	0.33496	0.435323	0.439728	0.433799							9.38042	9.63912	9.62348	9.57402	9.62109	0.242633	0.0160635	0.000429962	0.0490312	0.00195783	0.676432	0.417735	0.433369	0.48283	0.435757							9.42931	9.57497
SO2 + H2O2 → SO3 + H2O	16.461	4.12029	20.5813		20.3555	18.7102	20.0569	19.9195	20.2275	0.225807	1.87116	0.524365	0.66181	0.353788	0.258445	1.90379	0.557003	0.694448	0.386426	0.0326383							20.5519	20.4359	20.5083	20.537	20.5772	0.0294278	0.145415	0.072997	0.0443258	0.00408192	0.062066	0.178053	0.105635	0.076964	0.0367202							20.3458	20.5462
CO+ 3 H2 → CH4 + H2O	-31.3824	7.81339	-23.569		-22.6347	-23.823	-23.5704	-23.509	-23.5588	0.93432	0.25398	0.0013743	0.0599988	0.0102758	1.21618	0.0278789	0.280484	0.341858	0.292135	0.281859							-23.3587	-23.4041	-23.544	-23.6442	-23.5817	0.210303	0.164948	0.0250421	0.0751716	0.0126566	0.492162	0.446807	0.306901	0.206687	0.269202							-23.9209	-23.5927
HCN+ 3 H2 → CH4 + NH3	2.98769	11.2624	14.2501		15.6153	14.4738	14.3948	14.2694	14.2514	1.3652	0.223685	0.144645	0.0192519	0.00124834	1.24058	0.0990657	0.0200261	0.105367	0.123371	0.124619							14.2023	14.4734	14.2644	14.1754	14.2398	0.0477823	0.223297	0.0142632	0.074693	0.0102817	0.172401	0.098678	0.110356	0.199312	0.134901							13.9442	14.1839
H2O2 + H2 → 2 H2O	17.8098	8.19483	26.0046		26.6479	25.2254	25.9312	25.8848	26.0016	0.643315	0.779154	0.0733738	0.119818	0.00295297	0.316126	1.10634	0.400563	0.447007	0.330142	0.327189							26.0141	26.0297	25.983	25.9926	25.9974	0.0095275	0.0250619	0.0215873	0.0119868	0.00723476	0.317661	0.302127	0.348776	0.339176	0.334424							25.9873	26.0155
CO+ H2O2 → CO2 + H2O	0.911114	-2.46639	-1.55528		-1.6575	-2.1361	-1.7963	-1.56478	-1.54513	0.102219	0.580822	0.241018	0.00949737	0.0101535	0.852531	1.33113	0.99133	0.75981	0.740159	0.750313							-1.81057	-1.70687	-1.59015	-1.55734	-1.56122	0.255292	0.151593	0.034867	0.00205829	0.00594182	1.0056	0.901905	0.78518	0.752371	0.756254							-1.75856	-1.55639
2 NH3 + 3 Cl2 → N2 + 6 HCl	60.7508	9.69789	70.4486		70.695	71.415	71.7521	70.7907	70.4315	0.246308	0.966405	1.30345	0.342018	0.0171934	3.64965	2.92955	2.59251	3.55394	3.91315	3.89596							69.0217	68.9882	69.846	70.1332	70.4866	1.42695	1.46048	0.602616	0.315468	0.0379609	5.3229	5.35644	4.49857	4.21143	3.858							69.1109	70.2906
3 N2H4 → 4 NH3 + N2	31.6525	-0.490935	31.1616		28.7001	31.2167	30.9427	31.0668	31.1386	2.46143	0.0551828	0.218806	0.0947367	0.022976	2.89235	0.375735	0.649724	0.525654	0.453894	0.430918							30.9653	30.9028	31.2603	31.1939	31.1608	0.1963	0.258734	0.0987599	0.0323654	0.000771435	0.627218	0.689651	0.332158	0.398552	0.431689							31.4931	31.2163
H2 + F2 → 2 HF	32.1843	12.7283	44.9126		41.9464	44.0012	44.3165	44.9948	44.9354	2.96617	0.911391	0.59616	0.0822065	0.0227862	3.81653	1.76175	1.44652	0.768152	0.827572	0.850358							45.0144	44.9202	44.7464	44.9248	44.9172	0.101753	0.00763745	0.166206	0.0122015	0.00456423	0.748605	0.842721	1.01656	0.838157	0.845794							44.7395	44.9385
CH4 + 4 H2O2 → CO2 + 6 H2O	85.7229	14.3047	100.028		100.921	97.3633	99.5678	99.5986	100.019	0.893406	2.6643	0.459765	0.42895	0.00898115	1.12033	4.67804	2.4735	2.44269	2.02272	2.01374							99.5905	99.7862	99.9029	100.065	100.013	0.437012	0.241355	0.124671	0.0371529	0.0149894	2.45075	2.25509	2.13841	1.97659	2.02873							100.124	100.083
2 NH3 + 3 F2 → N2 + 6 HF	112.516	29.2365	141.753		131.674	139.031	139.668	142.151	141.805	10.0781	2.72155	2.0842	0.398561	0.05265	12.6619	5.30532	4.66798	2.18521	2.53112	2.58377							142.043	141.48	141.234	141.835	141.775	0.290548	0.272534	0.519068	0.082201	0.022361	2.29322	2.85631	3.10284	2.50157	2.56141							141.394	141.815
MAE (kJ/mol)										0.988274	0.659264	0.315083	0.150265	0.088334	1.60565	1.18404	0.86425	0.779872	0.809852	0.791257												0.285586	0.248902	0.0940697	0.0640143	0.00797469	0.992163	1.00638	0.86373	0.802334	0.788965
RMS (kJ/mol)										2.12974	0.966817	0.534097	0.234431	0.246722	2.85469	1.77174	1.32037	1.15015	1.20032	1.19946												0.410069	0.401401	0.171282	0.097359	0.0115641	1.47239	1.54356	1.34736	1.2356	1.19228
MAX (kJ/mol)										10.0781	2.72155	2.0842	0.66181	1.15341	12.6619	5.30532	4.66798	3.55394	3.91315	3.89596												1.42695	1.46048	0.602616	0.315468	0.0379609	5.3229	5.35644	4.49857	4.21143	3.858
Open-shell reaction energies (kJ/mol)
HCl + H → Cl + H2	-2.42458	6.07589	3.65131		3.63801	3.6724	3.74337	3.89858	4.00761	0.0132996	0.0210902	0.0920596	0.247264	0.356294	0.206259	0.240649	0.311619	0.466823	0.575853	0.219559							3.7045	3.76497	3.79622	3.86528	3.67255	0.0531904	0.113657	0.144908	0.213964	0.0212388	0.272749	0.333216	0.364467	0.433523	0.240798							3.89653	3.63824
H2O + F2 → 2 HF + O	213.98	27.3048	241.285		238.825	242.251	241.782	241.555	241.326	2.45958	0.966226	0.497203	0.270847	0.0414511	4.15568	0.729868	1.19889	1.42525	1.65464	1.69609							241.456	241.31	241.249	241.375	241.298	0.171005	0.0254296	0.0353182	0.0901052	0.0131018	1.52509	1.67066	1.73141	1.60599	1.68299							241.29	241.266
CH4 + OH → CH3 + H2O	-41.8437	-3.51057	-45.3543		-45.389	-45.7525	-45.2417	-45.3494	-45.353	0.0346751	0.398234	0.112559	0.00488255	0.00126965	0.150588	0.212971	0.297822	0.190145	0.186532	0.185263							-45.3955	-45.466	-45.4252	-45.3304	-45.3573	0.0412367	0.111663	0.0709376	0.0239379	0.0030111	0.144026	0.0735993	0.114325	0.209201	0.182252							-45.2763	-45.3152
OH + H2 → H2O + H	-32.3813	-7.66141	-40.0427		-40.1238	-40.9291	-40.1081	-40.1817	-40.0399	0.0811148	0.88639	0.0654507	0.139042	0.00278938	0.22022	1.02549	0.204555	0.278147	0.136315	0.139105							-39.9915	-40.0089	-40.1182	-40.0619	-40.0495	0.05119	0.0337755	0.0754614	0.0192502	0.00681709	0.0879147	0.105329	0.214566	0.158355	0.145922							-40.0967	-40.0349
CO + OH → CO2 + H	-49.2799	-18.3226	-67.6026		-68.4292	-68.2906	-67.8357	-67.6313	-67.5867	0.826649	0.688058	0.233095	0.0287217	0.0158959	1.38888	1.25029	0.795323	0.59095	0.546332	0.562228							-67.8162	-67.7455	-67.6913	-67.6119	-67.6081	0.213629	0.142879	0.0887411	0.00932174	0.00552415	0.775857	0.705108	0.650969	0.57155	0.567752							-67.8426	-67.6068
CH3 + Cl2 → CH3Cl +Cl	14.9008	4.3258	19.2265		19.1095	18.5964	19.6544	19.367	19.5821	0.11701	0.630135	0.42782	0.140452	0.355537	1.62475	2.13788	1.07992	1.36729	1.15221	1.50774							19.411	19.0112	19.1663	19.2475	19.2493	0.184427	0.215375	0.0602887	0.020987	0.0227353	1.32332	1.72312	1.56803	1.48676	1.48501							18.9849	19.1649
S + 2 HCl → H2S + Cl2	-106.492	-15.5501	-122.042		-122.236	-122.46	-122.477	-122.395	-122.366	0.194301	0.417733	0.434478	0.353076	0.32402	1.4481	1.22467	1.20792	1.28932	1.31838	1.6424							-121.533	-121.432	-122.051	-122.056	-122.074	0.509493	0.610446	0.00911104	0.0141652	0.0315055	2.15189	2.25285	1.63329	1.62823	1.61089							-121.538	-121.875
2 NO + O2 → 2 NO2	-137.372	-44.2542	-181.626		-180.299	-181.136	-181.523	-181.462	-181.567	1.32649	0.489713	0.102373	0.164067	0.0587049	0.224174	1.06095	1.44829	1.3866	1.49196	1.55066							-182.017	-181.764	-181.765	-181.571	-181.631	0.391735	0.138062	0.138866	0.0544635	0.00537136	1.9424	1.68873	1.68953	1.4962	1.55604							-182	-181.593
N + O2 → NO + O	3.30173	2.58677	5.8885		6.91104	6.05376	6.20207	5.79435	5.90421	1.02254	0.165252	0.313564	0.0941492	0.0157012	0.898863	0.0415754	0.189887	0.217826	0.107976	0.123677							6.2887	5.87269	5.84404	5.94924	5.89183	0.400195	0.0158167	0.0444591	0.0607375	0.0033216	0.276518	0.139494	0.168136	0.0629395	0.120355							6.14959	5.95762
4 HCl+ O2 → 2 H2O + 2 Cl2	-23.6584	1.20674	-22.4516		-22.2782	-23.6057	-23.5215	-22.6043	-22.4441	0.173412	1.15404	1.06986	0.152727	0.00753094	2.33839	1.01093	1.09511	2.01225	2.17251	2.16498							-21.3538	-21.4816	-22.1844	-22.2005	-22.4858	1.09786	0.970058	0.267193	0.251167	0.034193	3.26283	3.13503	2.43217	2.41614	2.13078							-21.6581	-22.2771
NO+ H2O2 → NO2 + H2O	-53.976	-20.7511	-74.7271		-73.9826	-75.0023	-74.7474	-74.7519	-74.704	0.744542	0.275202	0.0203141	0.0247795	0.0231289	0.152714	1.17246	0.91757	0.922035	0.874127	0.897256							-74.9916	-74.8677	-74.7577	-74.7171	-74.7297	0.264525	0.140653	0.0305619	0.0100162	0.00258814	1.16178	1.03791	0.927818	0.887239	0.899844							-74.8286	-74.7395
2 NO → N2 + O2	-51.4464	-3.6571	-55.1035		-56.3722	-55.3379	-55.4204	-55.4598	-55.1276	1.26875	0.234404	0.316954	0.356298	0.0241663	1.37526	0.340916	0.423466	0.46281	0.130678	0.106512							-55.0784	-55.0914	-55.0184	-55.1171	-55.1117	0.0250961	0.0120573	0.085075	0.0135822	0.00826888	0.0814157	0.0944545	0.0214367	0.120094	0.114781							-55.1422	-55.1309
2 H2O2 → 2 H2O + O2	29.4196	2.75195	32.1716		32.3342	31.1314	32.0286	31.9579	32.1591	0.162593	1.04012	0.143001	0.213626	0.0124471	0.081254	1.28396	0.386848	0.457473	0.256294	0.243847							32.0342	32.0283	32.2493	32.1371	32.1718	0.137315	0.143244	0.0777423	0.0344311	0.000195069	0.381162	0.387091	0.166105	0.278278	0.243652							32.3427	32.1141
Cl2 + H → HCl + Cl	12.5046	12.2914	24.7959		25.258	25.135	25.4211	25.1066	25.1517	0.462013	0.339018	0.625118	0.310623	0.3558	0.606181	0.729177	0.443076	0.757571	0.712395	1.06819							24.3784	24.5213	24.7468	24.8896	24.8269	0.417554	0.274688	0.0491473	0.0936094	0.0310029	1.48575	1.34288	1.11734	0.974585	1.03719							24.5416	24.7353
2 SO2 + O2 → 2 SO3	3.50241	5.48864	8.99105		8.37684	6.28885	8.08532	7.88105	8.29592	0.614207	2.70219	0.905728	1.10999	0.695128	0.435637	2.52362	0.727157	0.931424	0.516558	0.178571							9.06951	8.84346	8.76731	8.93683	8.98269	0.0784592	0.147586	0.223736	0.0542205	0.00835892	0.25703	0.0309846	0.0451658	0.12435	0.170212							8.34903	8.97831
Cl + OH → HOCl	-152.32	-21.0402	-173.36		-173.725	-174.221	-173.725	-173.729	-173.712	0.364811	0.860842	0.365091	0.36867	0.352083	0.0717781	0.424253	0.0714978	0.067919	0.0845057	0.436589							-173.198	-173.727	-173.5	-173.516	-173.385	0.161839	0.366492	0.13958	0.155559	0.024902	0.598427	0.0700969	0.297009	0.281029	0.411687							-173.291	-173.279
H2S + F2 → S + 2 HF	123.747	22.063	145.81		142.563	144.998	145.115	146.182	146.157	3.24718	0.811586	0.69474	0.371924	0.347301	4.45219	2.01659	1.89974	0.833081	0.857703	1.205							145.873	145.596	145.847	145.957	145.836	0.0630041	0.214463	0.0369602	0.146722	0.0263055	1.142	1.41947	1.16804	1.05828	1.1787							145.633	145.716
2 NH2 → N2H4	-127.914	-14.2653	-142.18		-143.334	-142.928	-142.918	-142.506	-142.167	1.15402	0.748399	0.738648	0.326519	0.0122019	0.855718	0.450095	0.440344	0.0282147	0.310506	0.298304							-141.988	-142.1	-142.28	-142.232	-142.178	0.19146	0.0796892	0.100201	0.05243	0.00203435	0.489764	0.377993	0.198103	0.245874	0.300338							-142.163	-142.197
NO + N → O + N2	-48.1446	-1.07033	-49.215		-49.4612	-49.2841	-49.2184	-49.6654	-49.2234	0.246207	0.0691513	0.00339025	0.450447	0.00846505	0.476395	0.29934	0.233579	0.680636	0.238654	0.230189							-48.7897	-49.2187	-49.1743	-49.1678	-49.2199	0.425291	0.00375945	0.0406159	0.0471553	0.00494728	0.195102	0.233948	0.189573	0.183034	0.235136							-48.9926	-49.1733
O + 2 HCl → H2O + Cl2	-196.725	-20.7919	-217.517		-218.498	-219.712	-219.143	-217.769	-217.535	0.981901	2.19554	1.62642	0.252	0.01817	1.15159	0.062056	0.507066	1.88149	2.11532	2.13349							-217.115	-217.146	-217.453	-217.474	-217.535	0.401493	0.370553	0.0631673	0.0424512	0.0183017	2.53498	2.50404	2.19666	2.17594	2.11519							-217.195	-217.425
2 SiH3 → Si2H6	-77.7366	-6.76741	-84.504		-84.6607	-84.8726	-84.7396	-84.6121	-84.6454	0.156643	0.368571	0.235623	0.108105	0.141374	1.06121	0.849278	0.982226	1.10974	1.07648	1.21785							-84.2766	-84.3556	-84.4635	-84.5428	-84.5025	0.227433	0.148439	0.0404773	0.0387654	0.00153918	1.44528	1.36629	1.25833	1.17908	1.21939							-84.1106	-84.4237
CH3 + SH → CH3SH	-96.4388	-13.0689	-109.508		-109.818	-110.174	-109.858	-109.872	-109.462	0.310593	0.666004	0.350745	0.364716	0.0455794	0.477653	0.833063	0.517804	0.531776	0.12148	0.167059							-109.266	-109.422	-109.585	-109.59	-109.515	0.241826	0.0857559	0.0770509	0.0825624	0.0074628	0.0747671	0.0813034	0.24411	0.249622	0.174522							-109.597	-109.485
SO2 + O → SO3	-183.144	-18.6509	-201.795		-203.171	-204.765	-203.34	-202.526	-202.165	1.37571	2.96962	1.54435	0.730633	0.3695	0.235425	1.82933	0.404068	0.409653	0.770786	1.14029							-201.903	-201.984	-201.978	-201.905	-201.801	0.108207	0.188269	0.182297	0.110243	0.0053847	1.03208	0.952017	0.957988	1.03004	1.1349							-202.192	-201.797
CS + O → CO + S	-52.4847	6.59339	-45.8914		-46.7039	-47.9615	-46.9956	-45.8854	-44.9201	0.812532	2.07019	1.10423	0.00593007	0.971216	0.339979	1.59763	0.63168	0.478483	1.44377	0.472553							-46.5212	-46.2604	-45.8631	-45.8433	-45.8757	0.629888	0.369012	0.0282786	0.0480725	0.0156739	0.157336	0.103541	0.500831	0.520625	0.488227							-46.442	-46.0368
CH3 + Cl → CH3Cl	-101.662	-14.0415	-115.703		-116.179	-116.603	-116.005	-116.124	-116.06	0.475597	0.900116	0.301191	0.420229	0.356866	0.426061	0.85058	0.251655	0.370693	0.30733	0.049536							-115.234	-115.809	-115.845	-115.963	-115.728	0.46953	0.105483	0.142059	0.259995	0.0251626	0.519066	0.0559465	0.0925228	0.210459	0.0243734							-115.769	-115.657
CH3OH + O → HCHO + H2O	-173.557	-19.3237	-192.88		-193.739	-194.52	-194.051	-193.052	-192.908	0.858441	1.63974	1.17034	0.172231	0.027994	0.105021	0.88632	0.416916	0.581188	0.725426	0.75342							-193.134	-193.076	-193.005	-192.915	-192.886	0.253604	0.196128	0.124488	0.0351018	0.00623848	0.499816	0.557292	0.628932	0.718318	0.747181							-192.974	-192.819
CH3 + OH → CH3OH	-129.628	-13.8814	-143.509		-143.917	-144.423	-143.665	-143.766	-143.5	0.407754	0.913758	0.156071	0.257137	0.00942949	0.0251541	0.531158	0.226529	0.125463	0.39203	0.3826							-143.432	-143.399	-143.59	-143.525	-143.508	0.076743	0.110465	0.080532	0.0160805	0.00144899	0.459343	0.493065	0.302068	0.36652	0.384049							-143.475	-143.498
NH + H → NH2	-123.638	-5.5411	-129.179		-129.202	-129.363	-129.191	-129.359	-129.176	0.0233673	0.184463	0.0123394	0.179625	0.00282741	0.586608	0.425512	0.597636	0.430351	0.612803	0.609976							-129.23	-129.188	-129.164	-129.183	-129.18	0.0511318	0.0086632	0.0153867	0.00391291	0.00115378	0.558844	0.601312	0.625362	0.606063	0.608822							-129.066	-129.126
Si + 2 H2 → SiH4	-53.5014	-3.6215	-57.1229		-56.5845	-57.4868	-57.1441	-57.2761	-57.508	0.538335	0.363913	0.0212724	0.153249	0.385139	0.529358	0.37289	0.0302493	0.162225	0.394116	0.00897687							-56.9597	-56.9095	-56.8248	-57.1175	-57.135	0.163173	0.213383	0.298085	0.00530627	0.0121607	0.154196	0.204406	0.289108	0.0036706	0.0211376							-57.1804	-57.0688
CS + S → CS2	-127.796	-25.6782	-153.475		-153.666	-154.675	-153.721	-154.02	-154.274	0.191438	1.20092	0.246958	0.545287	0.799451	0.193511	0.815968	0.137991	0.160338	0.414502	0.384949							-153.267	-152.828	-153.577	-153.623	-153.5	0.207179	0.646218	0.10249	0.148676	0.0258832	0.592128	1.03117	0.282459	0.236273	0.359066							-153.657	-153.382
NH2 + H → NH3	-114.584	-5.72307	-120.307		-121.052	-120.629	-120.669	-120.512	-120.302	0.745582	0.322043	0.362421	0.205769	0.00473544	0.308478	0.115062	0.0746833	0.231335	0.44184	0.437104							-120.281	-120.286	-120.33	-120.322	-120.305	0.0258351	0.0203947	0.0232368	0.0151244	0.00161578	0.462939	0.457499	0.413867	0.42198	0.43872							-120.187	-120.286
2 H2 + O2 → 2 H2O	6.19994	13.6377	19.8376		20.9617	19.3194	19.8339	19.8116	19.8442	1.12404	0.51819	0.00374659	0.0260099	0.00654116	0.713507	0.928721	0.414277	0.436541	0.40399	0.410531							19.994	20.031	19.7167	19.8481	19.823	0.15637	0.193368	0.120917	0.0104575	0.0146646	0.254161	0.217163	0.531448	0.400073	0.425195							19.632	19.917
CO2 + C → 2 CO	-91.6308	-9.16705	-100.798		-103.113	-103.981	-102.635	-102.69	-101.52	2.31558	3.18271	1.83684	1.89217	0.722116	2.11073	2.97787	1.632	1.68733	0.517274	0.204843							-100.782	-100.619	-100.867	-100.842	-100.793	0.0159738	0.179103	0.0693779	0.0442288	0.00532878	0.220816	0.383946	0.135465	0.160614	0.210171							-100.293	-100.772
CO + O → CO2	-198.694	-25.2376	-223.932		-225.184	-225.611	-225.193	-224.01	-223.937	1.25212	1.67929	1.26101	0.0783203	0.00555833	0.829511	1.25667	0.838396	0.344291	0.417053	0.422611							-224.266	-224.126	-224.076	-224	-223.939	0.334071	0.194447	0.144167	0.0679753	0.0072446	0.0885403	0.228164	0.278444	0.354636	0.415367							-224.296	-223.9
C + H2O → CO + H2	-108.529	-19.8283	-128.358		-131.419	-131.342	-130.362	-130.14	-129.067	3.06111	2.98438	2.00448	1.78185	0.70901	3.27939	3.20266	2.22277	2.00013	0.927291	0.218281							-128.607	-128.355	-128.44	-128.392	-128.351	0.248845	0.00244815	0.0826576	0.0343003	0.00662172	0.467126	0.215833	0.300939	0.252581	0.211659							-128.039	-128.344
N2H4 + O2 → N2 + 2 H2O	27.393	7.50836	34.9013		34.4185	34.4099	34.6275	34.945	34.8897	0.482861	0.49138	0.273832	0.0437055	0.01159	1.05883	1.06735	0.8498	0.532262	0.587558	0.575968							34.9825	34.8115	34.7997	34.953	34.8922	0.0811282	0.0898413	0.101631	0.0516437	0.00914285	0.49484	0.665809	0.677599	0.524324	0.585111							34.9136	34.9888
2 NH → N2 + H2	-247.514	-31.4769	-278.991		-281.889	-280.172	-280.013	-279.605	-278.991	2.89778	1.18064	1.02158	0.613258	3.42365e-05	2.25361	0.536469	0.377406	0.0309151	0.644208	0.644173							-278.898	-279.161	-279.055	-279.037	-278.99	0.0932147	0.169709	0.0641311	0.0456614	0.000904721	0.737388	0.474465	0.580042	0.598512	0.645078							-278.698	-278.93
C + S2 → CS2	-173.345	-34.6178	-207.963		-209.482	-210.613	-209.302	-209.46	-208.648	1.51887	2.64991	1.33885	1.49714	0.68511	3.87487	5.0059	3.69484	3.85314	3.04111	2.356							-207.866	-207.865	-208.153	-208.076	-207.961	0.0973512	0.098378	0.190482	0.112812	0.00150464	2.25864	2.25762	2.54648	2.46881	2.35449							-207.905	-207.9
2 CO+ 2 NO → N2 + 2 CO2	-79.0438	-11.3418	-90.3856		-92.0214	-90.7415	-91.0416	-90.5473	-90.377	1.63578	0.35593	0.655989	0.161667	0.00858793	2.99907	1.71922	2.01928	1.52496	1.3547	1.36329							-90.7338	-90.5335	-90.448	-90.3689	-90.4059	0.348172	0.147885	0.0624012	0.0167322	0.0203476	1.71146	1.51117	1.42569	1.34656	1.38364							-91.002	-90.3577
CH4 + 2 O2 → CO2 + 2 H2O	26.8836	8.8008	35.6844		36.2527	35.1004	35.5107	35.6827	35.7003	0.56822	0.584069	0.173763	0.00169801	0.015913	0.957824	2.11011	1.69981	1.52774	1.51013	1.52604							35.522	35.7296	35.4043	35.7904	35.6691	0.162383	0.0451318	0.280155	0.106015	0.0153796	1.68843	1.48091	1.8062	1.42003	1.54142							35.439	35.8549
4 NH3 + 5 O2 → 4 NO + 6H2O	153.419	30.3302	183.749		187.3	182.689	183.781	184.688	183.786	3.55034	1.06052	0.031218	0.938449	0.0365385	2.46638	2.14448	1.05274	0.145513	1.04742	1.08396							184.139	183.714	183.176	183.899	183.739	0.389493	0.0349048	0.573803	0.14973	0.0101194	0.694469	1.11887	1.65776	0.934232	1.09408							183.532	184.012
2 NH3 + 2 NO + O → 2 N2 + 3 H2O	-211.079	-13.5444	-224.623		-226.454	-227.241	-226.333	-225.042	-224.675	1.83093	2.61759	1.70979	0.419007	0.0519987	1.53493	2.32159	1.41379	0.123012	0.243997	0.295996							-224.526	-224.731	-224.81	-224.658	-224.646	0.097502	0.107814	0.18718	0.0354319	0.0228027	0.393498	0.188182	0.108815	0.260564	0.273193							-224.885	-224.542
C + O2 → CO2	-119.228	-16.8518	-136.08		-138.763	-139.384	-138.256	-137.778	-136.769	2.68261	3.30424	2.17588	1.69754	0.689362	3.73454	4.35618	3.22781	2.74947	1.7413	1.05194							-136.437	-136.061	-136.297	-136.094	-136.087	0.357295	0.0191609	0.216854	0.0139143	0.00674993	1.40923	1.03277	1.26879	1.06585	1.05869							-136.153	-135.999
CS2 + 3 O2 → CO2 + 2 SO2	-41.9453	-2.65564	-44.6009		-46.6774	-46.6293	-47.1462	-46.4066	-44.0282	2.07652	2.02838	2.5453	1.80567	0.572724	4.28529	4.23715	4.75407	4.01444	1.63604	2.20877							-44.4206	-44.9115	-44.9474	-44.4311	-44.5802	0.180259	0.310616	0.346488	0.169764	0.0207023	2.02851	2.51938	2.55526	2.039	2.18806							-45.8325	-44.6095
CH4 + 4 NO → 2 N2 + CO2 + 2 H2O	-76.0091	1.4866	-74.5225		-76.4918	-75.5754	-75.3302	-75.2368	-74.5549	1.96927	1.05288	0.807671	0.714294	0.0324195	3.70834	2.79194	2.54674	2.45336	1.77149	1.73907							-74.6347	-74.4533	-74.6325	-74.4437	-74.5544	0.112191	0.0692463	0.110005	0.0788505	0.0319173	1.85126	1.66982	1.84907	1.66022	1.77098							-74.8454	-74.4069
CH4 + NH3 + 3 O → HCN + 3 H2O	-548.374	-54.9917	-603.366		-606.251	-609.223	-606.791	-603.951	-603.423	2.88496	5.85654	3.42473	0.585174	0.0572429	0.223136	3.19471	0.762911	2.07665	2.60458	2.66182							-603.526	-603.643	-603.773	-603.525	-603.381	0.159973	0.276673	0.406926	0.159018	0.0153309	2.50185	2.38515	2.2549	2.50281	2.64649							-603.595	-603.168
2 C + H2 → C2H2	-289.598	-35.2694	-324.867		-330.284	-331.512	-328.848	-328.282	-326.269	5.41679	6.64429	3.98061	3.41499	1.40155	4.77623	6.00374	3.34005	2.77444	0.760998	0.640557							-324.749	-324.698	-324.977	-324.976	-324.87	0.118791	0.169174	0.109812	0.108722	0.00289954	0.759348	0.809731	0.530744	0.531835	0.637657							-324.494	-324.786
4 NH3 + 3 O2 → 2 N2 + 6 H2O	50.5264	23.016	73.5424		74.5553	72.0131	72.9397	73.7683	73.5306	1.01285	1.52932	0.60269	0.225853	0.011794	0.284134	2.82631	1.89968	1.07113	1.30878	1.29699							73.9821	73.5316	73.1388	73.665	73.5158	0.439685	0.0107903	0.403652	0.122566	0.0266571	0.8573	1.30778	1.70064	1.17442	1.32364							73.2476	73.75
MAE (kJ/mol)										1.2015	1.34194	0.794613	0.508746	0.232506	1.36861	1.5422	1.06036	1.00383	0.888707	0.852392												0.231818	0.173776	0.132648	0.0729154	0.0124118	0.926306	0.910346	0.889542	0.825736	0.849892
RMS (kJ/mol)										1.65619	1.91387	1.18702	0.829476	0.395495	1.94946	2.04415	1.47662	1.38601	1.12388	1.10483												0.302528	0.250522	0.176101	0.0971607	0.0159322	1.21287	1.21442	1.16979	1.07923	1.10081
MAX (kJ/mol)										5.41679	6.64429	3.98061	3.41499	1.40155	4.77623	6.00374	4.75407	4.01444	3.04111	2.66182												1.09786	0.970058	0.573803	0.259995	0.034193	3.26283	3.13503	2.55526	2.50281	2.64649
Overall error measures
MAE (kJ/mol)										1.3165	1.53499	0.958879	0.610594	0.328966	1.5402	1.51513	1.04295	1.00302	0.932046	1.10255												0.242642	0.1873	0.135524	0.0800876	0.00998262	1.1611	1.18406	1.11044	1.06082	1.09812
RMS (kJ/mol)										1.9437	2.23357	1.43957	1.00377	0.532202	2.21147	2.03263	1.4167	1.31477	1.20637	1.38255												0.324339	0.284731	0.186587	0.108436	0.0143578	1.48442	1.50976	1.41521	1.34333	1.37636
MAX (kJ/mol)										10.0781	6.64429	4.35885	3.45629	1.81323	12.6619	6.00374	4.75407	4.01444	3.91315	3.89596												1.42695	1.46048	0.638069	0.315468	0.0478979	5.3229	5.35644	4.49857	4.21143	3.858
[truncated: 45 more columns]

## Sheet: KAW cc-pVQZ-F12
2625.5	Canonical correlation energies				FNO-CCSD(F12*)(T+) correlation energy (a.u.)					Error, FNO-CCSD(F12*)(T+) correlation energy					Error, FNO-CCSD(F12*)(T+) corr. energy wrt CBS-CCSD(T)					Error, canonical CCSD(F12*)(T+) corr. energy wrt CBS-CCSD(T)	Percentage of FNOs retained						NAB-CCSD(F12*)(T+) correlation energy (a.u.)					Error, NAB-CCSD(F12*)(T+) correlation energy					Error, NAB-CCSD(F12*)(T+) corr. energy wrt CBS-CCSD(T)					Percentage of NABs retained						NAF-CCSD(F12*)(T+) correlation energy (a.u.), NAFs are used for F12-dependent intermediates
	CCSD(F12*) correlation energy (a.u.)	(T+) correction for CCSD(F12*) (a.u.)	CCSD(F12*)(T+) correlation energy (a.u.)	Threshold:	0.0001	5e-05	1e-05	5e-06	1e-06	0.0001	5e-05	1e-05	5e-06	1e-06	0.0001	5e-05	1e-05	5e-06	1e-06		0.0001	5e-05	1e-05	5e-06	1e-06		0.5	0.4	0.3	0.2	0.1	0.5	0.4	0.3	0.2	0.1	0.5	0.4	0.3	0.2	0.1	0.5	0.4	0.3	0.2	0.1		0.2	0.1
F2	-0.598468	-0.0224097	-0.620878		-0.615859	-0.618451	-0.620249	-0.620523	-0.620841	0.808277	0.390841	0.101292	0.0571127	0.00586154							31.52	50.3	72.12	84.24	94.55		-0.620731	-0.620784	-0.620835	-0.620874	-0.620878	0.0235929	0.015149	0.00687698	0.000593402	1.61077e-10						66.7	76	87.1	95.9	100		-0.620696	-0.620858
Cl2	-0.470998	-0.0231949	-0.494192		-0.488954	-0.490117	-0.490952	-0.491081	-0.494128	1.05993	0.82467	0.655726	0.629617	0.0130135							43.43	51.43	69.14	70.86	84.57		-0.494456	-0.494459	-0.494407	-0.494197	-0.494194	0.0532538	0.053923	0.0433734	0.000932679	0.000320922						65.7	66.3	75	94.8	98.8		-0.492931	-0.494054
ClF	-0.530434	-0.0216965	-0.552131		-0.547219	-0.549069	-0.550198	-0.550403	-0.552074	0.88971	0.554559	0.349996	0.312954	0.0103013							38.24	52.94	72.35	78.24	89.41		-0.552159	-0.552205	-0.55222	-0.552133	-0.552132	0.00517667	0.0135	0.0161819	0.000378293	0.00011468						65.7	70.3	79.7	94.8	99.4		-0.551484	-0.552053
ClO	-0.478417	-0.0221151	-0.500532		-0.494901	-0.496764	-0.498392	-0.498743	-0.500454	1.1251	0.752799	0.42751	0.357539	0.015589							37.65	50	71.76	77.06	90		-0.50062	-0.500657	-0.500595	-0.500535	-0.500533	0.0176326	0.0250015	0.0125847	0.000481142	0.00012929						62.8	66.9	80.8	93.6	99.4		-0.499892	-0.500452
Si2	-0.220789	-0.0181094	-0.238898		-0.237727	-0.237824	-0.238162	-0.238241	-0.238489	0.4904	0.449889	0.308252	0.275054	0.171566							32.77	41.81	62.71	70.62	81.36		-0.238947	-0.238957	-0.238937	-0.238912	-0.238899	0.0203798	0.0246206	0.016124	0.0055363	7.51022e-05						54.7	59.9	66.3	84.3	98.8		-0.238346	-0.238822
NH	-0.177792	-0.00493646	-0.182729		-0.18079	-0.181482	-0.182109	-0.182444	-0.182699	1.06118	0.682272	0.338976	0.156065	0.016344							25	34.48	56.9	69.83	88.79		-0.182726	-0.182726	-0.182726	-0.182729	-0.182729	0.00140126	0.00127073	0.00129758	4.22145e-05	4.76991e-06						58.1	65.4	78.7	93.4	99.3		-0.182654	-0.182718
CH	-0.138558	-0.00401503	-0.142573		-0.140284	-0.140685	-0.141675	-0.141935	-0.142486	1.60515	1.32448	0.630037	0.447285	0.0609619							25.64	30.77	54.7	65.81	88.03		-0.142582	-0.142578	-0.142574	-0.142573	-0.142573	0.00640932	0.00331689	0.000549984	0.000153725	3.91589e-06						54.4	66.9	78.7	88.2	97.8		-0.142443	-0.142553
S2	-0.394683	-0.0251962	-0.419879		-0.416587	-0.417185	-0.41786	-0.418047	-0.419811	0.784121	0.641617	0.481044	0.436478	0.0162732							41.71	49.14	65.71	70.86	84		-0.420011	-0.420042	-0.419999	-0.419893	-0.41988	0.0314252	0.0388203	0.0286139	0.00316985	0.000262279						63.4	66.3	73.8	93	98.8		-0.418906	-0.419755
OH	-0.244521	-0.00685736	-0.251378		-0.249143	-0.250232	-0.250964	-0.251154	-0.251345	0.889136	0.455937	0.164983	0.0894794	0.0132581							25.86	39.66	60.34	69.83	87.07		-0.251375	-0.251388	-0.251372	-0.251377	-0.251378	0.00139021	0.00377339	0.00270892	0.000383468	1.34598e-05						58.1	67.6	83.8	93.4	99.3		-0.251266	-0.251357
HCl	-0.252944	-0.0103392	-0.263284		-0.260533	-0.261243	-0.261629	-0.261741	-0.26323	1.04488	0.77512	0.628454	0.585906	0.0202629							34.71	44.63	61.98	68.6	85.12		-0.263414	-0.263416	-0.263376	-0.263289	-0.263284	0.0495651	0.050179	0.0351485	0.00205705	0.00031728						59.6	65.4	76.5	93.4	99.3		-0.262739	-0.263219
P2	-0.32311	-0.0254679	-0.348578		-0.346347	-0.346669	-0.347264	-0.347461	-0.348115	0.640024	0.547697	0.377023	0.320541	0.13292							35.59	44.63	65.54	75.71	83.62		-0.348683	-0.348671	-0.348668	-0.348591	-0.348579	0.0300001	0.026591	0.0257999	0.00368727	0.000363354						59.9	65.7	69.8	90.7	98.3		-0.347704	-0.348461
O2	-0.515932	-0.0248479	-0.54078		-0.536962	-0.538531	-0.540277	-0.540477	-0.540739	0.706084	0.415924	0.0930688	0.0560306	0.00761832							32.73	44.85	69.09	80.61	92.12		-0.540793	-0.540781	-0.540772	-0.540776	-0.54078	0.0023099	0.000152269	0.00144388	0.000712497	1.28427e-05						65.1	69.8	83.7	93	99.4		-0.540616	-0.540755
SO	-0.452299	-0.0246654	-0.476964		-0.473245	-0.474534	-0.475773	-0.476099	-0.476924	0.779802	0.509574	0.2498	0.18149	0.00849384							36.47	48.24	71.18	78.24	91.18		-0.476976	-0.477019	-0.477005	-0.476966	-0.476965	0.00235657	0.0115119	0.00851419	0.000277261	9.83522e-05						62.2	66.3	79.7	94.8	99.4		-0.476497	-0.476899
SiH2(3B1)	-0.120868	-0.00378467	-0.124652		-0.123744	-0.123932	-0.124243	-0.124297	-0.124403	0.72901	0.57781	0.328123	0.285452	0.200322							23.87	31.61	54.19	63.87	81.94		-0.124693	-0.124681	-0.124662	-0.124654	-0.124652	0.0325855	0.0229442	0.00751081	0.00122909	4.67957e-05						49.5	61.8	75.3	91.9	99.5		-0.124495	-0.124634
HF	-0.313401	-0.0087626	-0.322163		-0.319989	-0.321256	-0.321843	-0.322	-0.322137	0.674924	0.281733	0.0995975	0.0507081	0.00833873							26.72	42.24	59.48	69.83	85.34		-0.322107	-0.322121	-0.32215	-0.322162	-0.322163	0.0174168	0.0131073	0.00411921	0.000503682	7.86992e-06						62.2	73.3	85.9	94.1	99.3		-0.322056	-0.322147
NO	-0.452918	-0.0226051	-0.475523		-0.471781	-0.473361	-0.475026	-0.475205	-0.475485	0.787046	0.454733	0.104473	0.0669612	0.00806267							30.12	40.96	67.47	78.92	92.77		-0.475532	-0.47553	-0.475519	-0.475522	-0.475523	0.00187139	0.00144737	0.00093967	0.000346357	9.0637e-08						63.7	69.6	83.6	93.6	100		-0.475345	-0.475497
SiH2(1A1)	-0.144464	-0.00436539	-0.148829		-0.147883	-0.148023	-0.148368	-0.148429	-0.148503	0.63574	0.542037	0.310101	0.268949	0.219311							24.36	32.69	57.69	67.31	84.62		-0.148871	-0.148859	-0.14884	-0.148832	-0.148829	0.0278748	0.0197701	0.00736054	0.0015069	5.65816e-05						48.9	62.4	75.3	90.9	99.5		-0.148521	-0.148791
PH2	-0.181887	-0.00694716	-0.188834		-0.187486	-0.187732	-0.188138	-0.188206	-0.188547	0.714046	0.58358	0.3689	0.332425	0.152165							27.74	36.13	59.35	69.68	86.45		-0.188901	-0.188874	-0.188862	-0.188838	-0.188835	0.0356363	0.0212683	0.0149864	0.00182434	0.000225937						51.1	63.4	75.3	93	99.5		-0.188526	-0.188797
HOCl	-0.515824	-0.0229459	-0.538769		-0.534009	-0.535642	-0.536886	-0.53707	-0.53871	0.883593	0.580527	0.349529	0.315378	0.0111008							34.31	44.61	65.69	71.08	86.76		-0.538879	-0.538894	-0.538852	-0.538773	-0.53877	0.0202694	0.0231088	0.0153681	0.000610137	0.000148519						62.2	70.3	82.4	94.6	99.5		-0.538075	-0.538685
CS	-0.348894	-0.0244913	-0.373385		-0.370466	-0.371149	-0.372142	-0.372273	-0.373305	0.781821	0.598787	0.332895	0.297875	0.0214144							34.88	42.44	63.95	72.67	85.47		-0.373458	-0.37347	-0.373448	-0.373395	-0.373386	0.0196621	0.0228081	0.0168601	0.00254762	0.000133281						60.5	68.6	76.2	89.5	98.3		-0.372822	-0.373309
CN	-0.359899	-0.0232585	-0.383158		-0.379428	-0.380389	-0.382467	-0.382764	-0.383082	0.973504	0.722662	0.180155	0.1027	0.0197063							28.74	37.13	61.08	72.46	91.62		-0.38316	-0.383156	-0.383158	-0.383158	-0.383158	0.000504057	0.000497799	0.000114534	0.000125462	3.36412e-05						60.2	70.2	79.5	90.6	98.8		-0.382977	-0.383132
CH2(1A1)	-0.174991	-0.00562074	-0.180612		-0.178052	-0.178763	-0.179825	-0.180049	-0.180575	1.41736	1.02367	0.435971	0.311727	0.02032							23.18	29.8	50.99	60.93	85.43		-0.180632	-0.180618	-0.180614	-0.180613	-0.180612	0.0108107	0.00335408	0.000852461	0.000284515	1.1141e-05						54.3	68.3	80.1	92.5	99.5		-0.180472	-0.180593
NH2	-0.225023	-0.00705469	-0.232077		-0.230239	-0.231043	-0.231769	-0.231865	-0.232047	0.792139	0.445716	0.132686	0.0912916	0.0132444							24	32.67	54	63.33	85.33		-0.232083	-0.232076	-0.232076	-0.232078	-0.232077	0.00235557	0.000628265	0.000389912	0.000160122	3.44712e-09						57	69.4	82.8	93.5	100		-0.231968	-0.23206
SH2	-0.236178	-0.00996029	-0.246138		-0.244124	-0.244556	-0.245045	-0.245134	-0.24606	0.818403	0.642888	0.443889	0.407879	0.0316812							29.68	37.42	58.71	67.1	83.87		-0.246211	-0.246211	-0.246182	-0.246144	-0.246138	0.0297817	0.0295396	0.0179152	0.00252996	4.06276e-09						55.9	64.5	80.1	92.5	100		-0.245736	-0.246082
CH2(3B1)	-0.151796	-0.00413766	-0.155934		-0.154535	-0.15489	-0.155546	-0.155687	-0.155891	0.896821	0.669555	0.248485	0.158108	0.0271482							21.33	28	49.33	60.67	83.33		-0.155953	-0.155938	-0.155934	-0.155934	-0.155934	0.0122815	0.00275304	0.000219016	0.000416081	0						54.3	68.3	80.6	93	100		-0.155851	-0.155923
SiO	-0.374635	-0.0210047	-0.39564		-0.393029	-0.393983	-0.395038	-0.395182	-0.39543	0.660032	0.418835	0.152087	0.115855	0.0532225							30.81	40.7	65.7	73.84	87.21		-0.395613	-0.395645	-0.395644	-0.395641	-0.39564	0.00684209	0.00110467	0.00106592	0.000208502	5.21509e-06						59.3	63.4	75	89.5	99.4		-0.39525	-0.395586
N2	-0.409312	-0.0218325	-0.431144		-0.428109	-0.429157	-0.430744	-0.430911	-0.431127	0.703963	0.461038	0.0927652	0.0541661	0.00412245							28.74	37.72	64.07	76.05	92.22		-0.431144	-0.431135	-0.431149	-0.431144	-0.431144	0.000123239	0.0022964	0.00105855	6.14952e-05	1.06164e-05						63.2	69	83	93.6	99.4		-0.430964	-0.431122
SiH3	-0.153196	-0.00417376	-0.157369		-0.156444	-0.156653	-0.156981	-0.157044	-0.15716	0.58816	0.455319	0.246789	0.206869	0.133312							23.81	30.16	52.91	63.49	83.6		-0.157424	-0.157399	-0.157377	-0.15737	-0.15737	0.0349101	0.018578	0.004762	0.000433142	4.56461e-05						50	62.3	77.1	92.8	99.6		-0.157164	-0.157346
H2O	-0.297549	-0.0098131	-0.307362		-0.305597	-0.306267	-0.307089	-0.3072	-0.307343	0.574111	0.356368	0.0888041	0.0525676	0.00602466							26.67	32.67	55.33	63.33	84		-0.307379	-0.307368	-0.307358	-0.307362	-0.307362	0.0055189	0.00204724	0.00126858	0.000189758	4.22954e-09						58.6	71.5	85.5	93.5	100		-0.307229	-0.307339
PH3	-0.213025	-0.0080105	-0.221035		-0.219572	-0.21986	-0.220348	-0.220427	-0.22085	0.661962	0.5318	0.311145	0.275025	0.0839108							25.4	32.8	55.56	67.2	85.71		-0.221102	-0.221071	-0.221052	-0.221038	-0.221035	0.0300704	0.0163033	0.00743318	0.00131976	3.82296e-05						52.1	65.7	80.1	93.2	99.6		-0.220723	-0.220996
CO	-0.395869	-0.0198604	-0.415729		-0.41264	-0.414255	-0.415376	-0.415502	-0.415703	0.743131	0.354688	0.0850619	0.0547374	0.00639787							28.74	40.72	64.67	74.85	91.62		-0.415747	-0.415745	-0.415724	-0.415728	-0.415729	0.00429234	0.00370786	0.00123018	0.000220308	1.16864e-05						63.2	71.9	81.9	90.6	99.4		-0.415507	-0.415696
SO2	-0.731452	-0.0410505	-0.772503		-0.766738	-0.769154	-0.771402	-0.771758	-0.772441	0.746195	0.433555	0.142507	0.096399	0.0079384							33.46	46.46	70.08	78.35	90.55		-0.772489	-0.772551	-0.772515	-0.772503	-0.772503	0.00180857	0.00622668	0.00158631	8.1252e-05	3.8834e-10						62.8	70.2	82.9	95	100		-0.772	-0.772425
H2O2	-0.561268	-0.0227374	-0.584005		-0.579814	-0.581761	-0.583406	-0.583637	-0.583955	0.717681	0.384162	0.102537	0.0630749	0.00852672							27.9	38.2	60.09	68.67	87.55		-0.584025	-0.584011	-0.583999	-0.584004	-0.584005	0.00338981	0.00110585	0.00101286	8.67647e-05	1.36986e-09						62.5	73.9	87.1	94.5	100		-0.583771	-0.583966
HCO	-0.418167	-0.0203113	-0.438478		-0.435179	-0.436722	-0.437961	-0.438167	-0.438422	0.752379	0.400645	0.117992	0.0710998	0.0128605							27.5	38	60	70	89		-0.438499	-0.43849	-0.438473	-0.438478	-0.438478	0.00479764	0.00255495	0.00111602	0.000128736	3.42091e-09						60.6	71	83.7	93.7	100		-0.438285	-0.438447
NH3	-0.26875	-0.00925351	-0.278004		-0.276414	-0.27707	-0.277767	-0.27786	-0.277982	0.571975	0.336007	0.0850853	0.0515422	0.00773772							23.37	29.35	50	58.15	82.61		-0.278014	-0.278001	-0.278004	-0.278004	-0.278004	0.00362591	0.00104468	0.000132913	0.000293373	5.39561e-09						58.1	73.3	86.4	94.5	100		-0.277876	-0.277987
CH3	-0.195309	-0.00561907	-0.200928		-0.199691	-0.200117	-0.200628	-0.200772	-0.200908	0.615487	0.403405	0.149085	0.0776377	0.0099859							22.28	27.72	46.74	59.24	80.98		-0.200947	-0.200932	-0.200929	-0.200929	-0.200928	0.00946641	0.00217385	0.000625125	0.000428547	3.88199e-08						55.9	69.9	83.5	94.1	100		-0.200818	-0.200913
HCN	-0.380184	-0.0206804	-0.400864		-0.398215	-0.399314	-0.400455	-0.400659	-0.400834	0.660762	0.386697	0.10216	0.051305	0.00751034							25.37	35.32	56.22	68.66	86.07		-0.400868	-0.400862	-0.400866	-0.400865	-0.400864	0.000810463	0.000533363	0.000355838	0.000283431	2.31911e-05						60	70	81.4	92.7	99.1		-0.400666	-0.400839
SiH4	-0.183624	-0.0044799	-0.188103		-0.187165	-0.187407	-0.187742	-0.187796	-0.18791	0.499125	0.370378	0.192247	0.163481	0.102643							21.97	29.15	51.12	60.54	82.51		-0.188162	-0.18813	-0.188107	-0.188104	-0.188104	0.0310298	0.0139448	0.00198303	0.000257555	5.22415e-05						50.7	64	79.4	92.7	99.7		-0.187862	-0.188077
H2CO	-0.445483	-0.0195461	-0.465029		-0.461864	-0.463285	-0.464561	-0.464784	-0.464993	0.680626	0.374986	0.100727	0.0527208	0.00776644							25.64	35.04	55.56	66.67	86.32		-0.465049	-0.465036	-0.465025	-0.465029	-0.465029	0.00429817	0.00153933	0.000989291	7.083e-05	9.24673e-09						60.5	73.4	85.2	94.8	100		-0.46482	-0.464995
CO2	-0.659151	-0.0336351	-0.692786		-0.687996	-0.690168	-0.692129	-0.692432	-0.692745	0.691447	0.377925	0.0948754	0.0511394	0.00587311							29.6	41.6	64.4	74	90.4		-0.692812	-0.692796	-0.692781	-0.692786	-0.692786	0.00378577	0.00140545	0.000706515	1.79231e-05	2.91025e-05						64.6	73.2	86.2	94.1	99.2		-0.692486	-0.692738
CH3Cl	-0.447322	-0.0189916	-0.466314		-0.462304	-0.463413	-0.464442	-0.46468	-0.466244	0.859848	0.621978	0.40137	0.350327	0.0148969							28.31	35.29	54.04	63.24	83.46		-0.466438	-0.466435	-0.466382	-0.466319	-0.466314	0.0266979	0.025986	0.0145922	0.00118137	8.57796e-10						59.8	71.7	85	94.7	100		-0.465646	-0.466236
C2H2	-0.346459	-0.0186415	-0.365101		-0.36296	-0.363828	-0.364753	-0.364922	-0.365078	0.586496	0.348761	0.0952554	0.0490865	0.00639114							23.4	32.34	52.34	63.4	81.28		-0.365122	-0.365106	-0.365105	-0.365102	-0.365101	0.00577965	0.00136777	0.00100421	0.000441291	7.1457e-06						58.4	70.8	80.5	92.1	99.6		-0.36488	-0.365075
CH4	-0.232324	-0.00720442	-0.239529		-0.238321	-0.238631	-0.239319	-0.239413	-0.23951	0.504357	0.374848	0.0874453	0.0485162	0.00786735							21.56	25.23	46.33	55.05	80.28		-0.239557	-0.239532	-0.239529	-0.23953	-0.239529	0.0115952	0.00132444	0.000173048	0.000472867	1.25245e-09						55.1	73.3	86.7	94.4	100		-0.2394	-0.239514
N2H4	-0.498844	-0.0195614	-0.518405		-0.515141	-0.516367	-0.517892	-0.51812	-0.518354	0.629682	0.393177	0.0990813	0.0551141	0.00993592							24.92	30.9	52.49	62.13	84.05		-0.518422	-0.518404	-0.518407	-0.518407	-0.518405	0.00318634	0.000241807	0.0002295	0.00026208	7.13726e-09						60.5	75.3	88.2	95.2	100		-0.518188	-0.518378
CH3SH	-0.432318	-0.0187239	-0.451042		-0.447737	-0.448637	-0.449728	-0.449954	-0.450965	0.732792	0.533074	0.29124	0.241182	0.0170679							26.14	33.01	53.27	62.75	83.33		-0.451121	-0.451111	-0.451068	-0.451046	-0.451042	0.0176425	0.0153205	0.00587345	0.000994023	2.66051e-09						58.2	71.2	85.7	94.6	100		-0.450529	-0.450975
CH3OH	-0.489332	-0.0177811	-0.507113		-0.503954	-0.505237	-0.506597	-0.506832	-0.50707	0.622971	0.36999	0.101773	0.0553233	0.00838217							24.58	31.23	51.5	61.79	83.39		-0.507143	-0.507116	-0.507111	-0.507115	-0.507113	0.00599061	0.000556941	0.000317592	0.000338824	3.15513e-09						60.1	74.7	87.6	95.4	100		-0.50689	-0.507081
Si2H6	-0.336268	-0.0109562	-0.347224		-0.345396	-0.345892	-0.346485	-0.346609	-0.34687	0.526402	0.383438	0.212758	0.176925	0.101797							23.22	30.61	51.72	62.01	83.64		-0.347314	-0.347271	-0.347233	-0.347226	-0.347224	0.0259353	0.0137292	0.00278245	0.000684692	2.82581e-05						51.5	65	80.1	93	99.8		-0.346718	-0.347163
C2H4	-0.385027	-0.0169889	-0.402016		-0.399495	-0.400439	-0.401603	-0.401827	-0.401988	0.626998	0.392101	0.102646	0.047047	0.00683004							21.85	28.81	48.68	60.26	82.12		-0.402049	-0.402023	-0.402018	-0.402017	-0.402016	0.00819641	0.00192044	0.000526815	0.000300849	7.46237e-10						58.9	73.8	86.8	95.4	100		-0.401805	-0.401989
C2H6	-0.428001	-0.0153509	-0.443352		-0.440857	-0.44165	-0.442902	-0.443112	-0.443313	0.562782	0.383762	0.101533	0.0541846	0.00873194							22.22	27.1	46.61	57.18	81.3		-0.443389	-0.443359	-0.443353	-0.443352	-0.443352	0.00835668	0.00168	0.000261829	0.000142239	3.15777e-09						58.7	74.5	88.1	95.7	100		-0.443134	-0.443324
F	-0.250562	-0.00532731	-0.25589		-0.253427	-0.254564	-0.255567	-0.255717	-0.255875	0.962357	0.51796	0.126268	0.0675989	0.00569186							30.49	48.78	74.39	89.02	95.12		-0.255824	-0.255824	-0.255849	-0.255887	-0.25589	0.0256336	0.0256336	0.0157441	0.000917757	3.90785e-10						66.3	66.3	81.4	95.3	100		-0.255802	-0.255893
C	-0.0976726	-0.00260834	-0.100281		-0.0982633	-0.0986106	-0.0994014	-0.0995764	-0.100213	2.01196	1.66564	0.87708	0.702622	0.0677969							28.92	32.53	60.24	69.88	91.57		-0.100284	-0.100281	-0.100281	-0.100281	-0.100281	0.00295431	0.000157587	0.000288613	0.000418044	0.000176545						52.3	60.5	76.7	80.2	95.3		-0.100183	-0.10026
H	0	0	0		0	0	0	0	0	0	0	0	0	0							100	100	100	100	100		0	0	0	0	0	0	0	0	0	0						32	60	62	82	98		0	0
Cl	-0.213197	-0.00803075	-0.221227		-0.21848	-0.219026	-0.219558	-0.219734	-0.221128	1.24178	0.994917	0.754713	0.675076	0.0450765							43.68	51.72	70.11	71.26	85.06		-0.221365	-0.221365	-0.221365	-0.221275	-0.221228	0.0619497	0.0619497	0.0619497	0.0215944	0.000438394						66.3	66.3	66.3	84.9	95.3		-0.220612	-0.221162
N	-0.125478	-0.00307068	-0.128549		-0.126963	-0.126963	-0.128115	-0.128365	-0.128511	1.23382	1.23382	0.337197	0.143109	0.0294925							30.49	30.49	60.98	84.15	91.46		-0.128534	-0.128542	-0.128548	-0.128548	-0.128548	0.0117629	0.00554226	0.000630456	0.000299955	0.00023248						52.3	60.5	76.7	81.4	95.3		-0.128499	-0.128547
O	-0.187378	-0.00418344	-0.191561		-0.189316	-0.18986	-0.190797	-0.191284	-0.191546	1.1721	0.888159	0.399125	0.144944	0.00815297							30.49	41.46	64.63	81.71	95.12		-0.191539	-0.191565	-0.191565	-0.19156	-0.19156	0.0113322	0.00186614	0.00186614	0.000795281	0.000795281						60.5	66.3	66.3	95.3	95.3		-0.191481	-0.191561
P	-0.107583	-0.00479398	-0.112377		-0.111342	-0.111369	-0.111659	-0.11175	-0.111776	0.921245	0.896931	0.638835	0.55771	0.534808							39.08	47.13	67.82	75.86	79.31		-0.112415	-0.112405	-0.112405	-0.112398	-0.112378	0.0335275	0.0251273	0.0251273	0.0186716	0.000494269						60.5	66.3	66.3	75.6	95.3		-0.112162	-0.112354
Si	-0.0817643	-0.00316597	-0.0849302		-0.0842754	-0.0842379	-0.0845215	-0.0845437	-0.0846166	0.771072	0.815184	0.481279	0.455082	0.369289							32.95	43.18	61.36	69.32	78.41		-0.0849472	-0.0849571	-0.0849453	-0.0849419	-0.0849309	0.0199493	0.031616	0.0177014	0.0137233	0.000718997						52.3	60.5	66.3	69.8	95.3		-0.084735	-0.084904
S	-0.160517	-0.00643438	-0.166951		-0.165127	-0.165343	-0.165798	-0.166002	-0.166773	1.09259	0.96338	0.690976	0.568317	0.106916							42.53	48.28	67.82	71.26	83.91		-0.166983	-0.167022	-0.167022	-0.166982	-0.166952	0.0188347	0.0421426	0.0421426	0.0186439	0.000631793						60.5	66.3	66.3	83.7	95.3		-0.166478	-0.166906
HCOOH	-0.703348	-0.0312507	-0.734599		-0.729464	-0.731886	-0.73386	-0.734182	-0.73454	0.698972	0.369272	0.100612	0.0567971	0.00804613							27.44	37.22	58.68	68.45	87.07		-0.734633	-0.734607	-0.734593	-0.7346	-0.734599	0.00467094	0.00112592	0.000780328	0.000161462	6.80643e-10						63.9	75.4	86.8	96.1	100		-0.734295	-0.734551
CS2	-0.55828	-0.0406507	-0.598931		-0.594283	-0.595195	-0.596672	-0.596878	-0.598833	0.775951	0.623659	0.377028	0.342643	0.0162757							36.15	43.46	64.62	72.31	84.62		-0.599072	-0.599079	-0.599018	-0.598937	-0.598931	0.023542	0.0248435	0.0146826	0.00103794	0.000110791						62.4	68.6	79.8	93.4	98.4		-0.597952	-0.598804
HNCO	-0.634041	-0.0335458	-0.667586		-0.663125	-0.665107	-0.666922	-0.66722	-0.667539	0.668234	0.371413	0.0995036	0.0549122	0.00704544							28.17	37.68	59.51	69.01	87.68		-0.667606	-0.667593	-0.667585	-0.667587	-0.667586	0.00288941	0.00104171	0.000247909	0.000160523	1.64772e-09						63.3	74.4	85.9	94.4	100		-0.667305	-0.667543
COCl2	-0.885481	-0.0470807	-0.932562		-0.924173	-0.926766	-0.928956	-0.929312	-0.932424	0.899629	0.621485	0.386709	0.348479	0.0148588							35.96	46.2	67.54	74.27	87.43		-0.932791	-0.932797	-0.932688	-0.93257	-0.932563	0.0245291	0.0252115	0.0135457	0.000864184	9.80454e-05						65.6	72.3	83.7	95.6	99.7		-0.931299	-0.932413
SO3	-0.988937	-0.052348	-1.04128		-1.03377	-1.03754	-1.04025	-1.04063	-1.04122	0.722051	0.35976	0.0990581	0.0629105	0.00642383							32.34	46.59	69.44	77.74	90.8		-1.04129	-1.04133	-1.04128	-1.04128	-1.04128	8.21108e-05	0.00387458	0.000387169	0.000106167	1.05637e-09						65.7	73.5	86.3	95.6	100		-1.04076	-1.04119
SH	-0.200275	-0.0081426	-0.208417		-0.206499	-0.206836	-0.207274	-0.207346	-0.208291	0.920202	0.758808	0.548376	0.514186	0.0607244							34.71	42.15	61.98	69.42	83.47		-0.208481	-0.208488	-0.208476	-0.208421	-0.208418	0.0307032	0.034117	0.0281247	0.00200034	0.000300031						58.1	64.7	75	93.4	99.3		-0.207945	-0.208361
NO2	-0.737079	-0.0433074	-0.780386		-0.774646	-0.777235	-0.779536	-0.779887	-0.780303	0.735564	0.403753	0.10895	0.0638824	0.0106716							31.73	44.18	67.07	78.31	92.37		-0.780398	-0.780396	-0.780378	-0.780383	-0.780386	0.00150819	0.00126996	0.000989192	0.00038872	3.33168e-08						66.4	74.2	86.3	94.9	100		-0.780118	-0.780345
H2	-0.0406795	0	-0.0406795		-0.0406522	-0.0406522	-0.0406737	-0.0406808	-0.0406796	0.0670608	0.0670608	0.0141215	0.00326806	0.000221424							19.4	19.4	41.79	52.24	79.1		-0.0406869	-0.0406808	-0.0406783	-0.0406794	-0.0406795	0.0181676	0.00314896	0.003004	0.000232877	0.000111585						43	60	74	91	98		-0.0406478	-0.0406743
MAE (%)										0.793972	0.558291	0.268754	0.21018	0.0478258							30.4885	39.2297	60.6494	70.0518	86.4917							0.0152444	0.0129454	0.00854778	0.00180917	0.000102118						58.65	68.3636	79.7561	91.9	99.0485
RMS (%)										0.846429	0.621228	0.334514	0.27955	0.100262																		0.0207549	0.0195825	0.0150604	0.00468185	0.000204163
MAX (%)										2.01196	1.66564	0.87708	0.702622	0.534808																		0.0619497	0.0619497	0.0619497	0.0215944	0.000795281
Atomization energies (kJ/mol)
F2	255.575	30.863	286.438		286.193	287.026	286.483	286.415	286.419	0.244865	0.588557	0.0454534	0.0226921	0.0190695	0.912681	0.079259	0.622363	0.690508	0.686886	0.667816							286.398	286.535	286.537	286.44	286.438	0.0401586	0.0974862	0.099447	0.00265855	2.62514e-09	0.707975	0.57033	0.568369	0.665158	0.667816							286.423	286.369
Cl2	117.108	18.7288	135.837		136.51	136.694	136.096	135.51	136.192	0.672788	0.857503	0.259171	0.327176	0.354788	0.022376	0.20709	0.391241	0.977588	0.295625	0.650412							135.808	135.817	135.68	135.598	135.836	0.0286793	0.0199964	0.156877	0.238753	0.0009287	0.679092	0.670409	0.807289	0.889165	0.651341							135.758	135.818
ClF	175.056	21.8925	196.948		197.729	198.168	197.107	196.787	197.099	0.780753	1.21966	0.15832	0.161429	0.150729	0.449666	0.888576	0.172767	0.492516	0.180358	0.331087							196.836	196.956	196.929	196.835	196.948	0.112566	0.00809137	0.0194732	0.113778	0.000883911	0.443653	0.322996	0.35056	0.444864	0.331971							197.1	196.907
ClO	204.376	25.9948	230.371		228.693	230.724	231.144	230.322	230.469	1.67776	0.352862	0.772876	0.0485422	0.0979616	2.84777	0.817141	0.397127	1.21855	1.07204	1.17							230.3	230.33	230.167	230.256	230.374	0.0711115	0.0406533	0.203828	0.115104	0.00315255	1.24111	1.21066	1.37383	1.28511	1.16685							230.518	230.332
Si2	150.337	30.9217	181.259		181.622	182.073	181.472	181.563	181.83	0.362815	0.813638	0.212914	0.304309	0.570805	0.222822	0.228	0.372724	0.281328	0.0148324	0.585637							181.298	181.273	181.281	181.233	181.256	0.0388599	0.0134298	0.0221914	0.0264764	0.00273544	0.546778	0.572208	0.563446	0.612114	0.588373							180.834	181.197
NH	137.351	4.89861	142.25		141.323	143.141	141.761	141.984	142.271	0.92689	0.890957	0.488199	0.265729	0.0211277	1.28325	0.534599	0.844556	0.622087	0.33523	0.356358							142.283	142.262	142.245	142.251	142.25	0.0329779	0.012609	0.00409737	0.00121489	0.000807514	0.32338	0.343749	0.360455	0.355143	0.35555							142.185	142.226
CH	107.344	3.69325	111.038		110.326	110.465	110.989	111.213	110.988	0.711241	0.572438	0.0491445	0.175617	0.049695	1.00907	0.870263	0.34697	0.122208	0.34752	0.297825							111.054	111.05	111.039	111.039	111.037	0.0162134	0.0120011	0.00129885	0.00167609	0.000479479	0.281612	0.285824	0.296527	0.296149	0.298305							110.952	111.041
S2	193.366	32.3656	225.732		226.666	227.104	226.486	225.902	226.49	0.934181	1.37244	0.754516	0.170512	0.757894	0.579648	0.141393	0.759313	1.34332	0.755935	1.51383							225.913	225.79	225.678	225.603	225.729	0.181312	0.0585046	0.0540106	0.1285	0.00264734	1.33252	1.45532	1.56784	1.64233	1.51648							225.662	225.645
OH	150.03	7.0204	157.05		157.077	158.508	157.969	157.189	157.004	0.026746	1.45778	0.918499	0.138426	0.0464975	0.237108	1.19393	0.654645	0.125428	0.310352	0.263854							157.098	157.066	157.023	157.052	157.054	0.0478194	0.0155185	0.0272644	0.00146895	0.00408865	0.216035	0.248336	0.291119	0.262385	0.259766							156.966	156.995
HCl	104.357	6.06092	110.418		110.408	110.839	110.458	110.289	110.54	0.0100395	0.420784	0.0394208	0.12902	0.121752	0.214746	0.216078	0.165286	0.333726	0.0829548	0.204706							110.401	110.405	110.301	110.307	110.418	0.0172047	0.012961	0.11686	0.111208	0.000353132	0.221911	0.217667	0.321566	0.315914	0.20506							110.606	110.421
P2	283.408	41.6927	325.1		324.679	325.381	325.42	325.458	327.04	0.421258	0.280234	0.319229	0.357435	1.93938	1.92135	1.21986	1.18086	1.14266	0.439289	1.50009							325.177	325.195	325.188	325.024	325.101	0.0767161	0.0950843	0.0878439	0.0764337	0.000408748	1.42338	1.40501	1.41225	1.57653	1.49968							323.935	324.914
O2	370.659	43.2709	413.93		415.695	416.959	416.624	414.593	413.904	1.76488	3.02851	2.69334	0.662437	0.0261566	1.01156	2.27519	1.94003	0.0908795	0.779473	0.753317							414.077	413.914	413.891	413.928	413.938	0.146786	0.0166094	0.0392718	0.00211653	0.00781729	0.606531	0.769926	0.792589	0.755433	0.745499							413.92	413.865
SO	274.113	36.882	310.996		311.914	313.304	312.903	311.943	311.399	0.918902	2.30849	1.90796	0.947353	0.403283	0.362603	1.75219	1.35167	0.391054	0.153016	0.556299							310.999	310.946	310.908	310.921	310.998	0.0039469	0.0499495	0.087489	0.0742502	0.00246211	0.552352	0.606249	0.643788	0.630549	0.553837							311.223	310.945
SiH2(3B1)	102.666	1.6244	104.29		103.624	104.217	104.29	104.371	104.458	0.666495	0.0732947	0.00068723	0.0805491	0.167852	0.682926	0.0897263	0.0171188	0.0641175	0.151421	0.0164315							104.353	104.295	104.276	104.264	104.289	0.0621604	0.00459204	0.0148904	0.0265783	0.0014501	0.0457289	0.0118395	0.0313219	0.0430098	0.0178816							104.391	104.312
HF	164.982	9.01933	174.001		174.758	175.098	174.007	174.027	173.969	0.756709	1.09684	0.00588303	0.0252462	0.0322922	0.491237	0.831369	0.25959	0.240227	0.297765	0.265473							174.026	174.063	174.072	174.003	174.002	0.024898	0.0613491	0.0709329	0.0019055	6.65695e-05	0.240575	0.204124	0.19454	0.263567	0.265406							173.95	173.951
NO	367.734	40.3041	408.038		408.271	410.991	409.879	408.414	408.077	0.23302	2.95385	1.8411	0.375983	0.0398822	0.4008	2.32003	1.20728	0.257837	0.593938	0.63382							408.158	408.065	408.019	408.038	408.042	0.120059	0.0273899	0.0189895	0.00068796	0.00478332	0.513761	0.60643	0.65281	0.633132	0.629037							407.91	407.975
SiH2(1A1)	164.618	3.14908	167.767		167.002	167.467	167.628	167.731	167.733	0.76479	0.300286	0.138549	0.0361615	0.0335024	1.22953	0.765029	0.603292	0.500905	0.498246	0.464743							167.831	167.774	167.756	167.742	167.766	0.0644372	0.00675321	0.01071	0.0247126	0.00138216	0.400306	0.45799	0.475453	0.489456	0.466125							167.47	167.735
PH2	195.085	5.65317	200.738		199.916	200.491	200.794	200.736	201.562	0.82203	0.246942	0.0559079	0.00261262	0.823518	1.55128	0.976189	0.673339	0.731859	0.094271	0.729247							200.816	200.77	200.738	200.692	200.738	0.0777577	0.0313077	0.000163112	0.0460449	0.000338159	0.651489	0.697939	0.729084	0.775292	0.729585							200.493	200.701
HOCl	302.586	28.1762	330.763		331.371	332.797	332.209	330.951	330.908	0.608897	2.03397	1.44677	0.188899	0.145798	0.260604	1.68567	1.09848	0.159394	0.202495	0.348293							330.746	330.72	330.611	330.65	330.766	0.0161113	0.0423262	0.151822	0.112797	0.00355435	0.364404	0.390619	0.500115	0.461089	0.344738							330.767	330.713
CS	238.144	40.5602	278.704		281.126	281.442	280.779	280.125	279.141	2.42201	2.73816	2.07455	1.42089	0.437215	2.13281	2.44897	1.78536	1.13169	0.148019	0.289195							278.806	278.742	278.684	278.648	278.702	0.102415	0.0384541	0.0202005	0.0556465	0.00192758	0.186781	0.250741	0.309396	0.344842	0.291123							278.726	278.681
CN	359.033	46.1549	405.188		404.856	406.468	406.823	406.488	405.268	0.331842	1.27976	1.63497	1.29978	0.0797985	1.0966	0.51501	0.870218	0.535022	0.684955	0.764754							405.225	405.202	405.191	405.192	405.189	0.0369928	0.0132827	0.00252013	0.00337514	0.000658234	0.727761	0.751471	0.762234	0.761379	0.764096							405.1	405.181
CH2(1A1)	203.001	7.90904	210.91		209.486	210.441	211.152	211.281	210.992	1.42383	0.468813	0.241882	0.371715	0.082144	1.99047	1.03545	0.324759	0.194925	0.484496	0.56664							210.953	210.925	210.913	210.912	210.909	0.0434858	0.0154901	0.00328247	0.00244982	0.000411991	0.523155	0.55115	0.563358	0.564191	0.567052							210.798	210.914
NH2	261.354	10.46	271.814		271.152	273.263	272.144	271.741	271.833	0.662468	1.44836	0.329577	0.0732578	0.0188378	1.24321	0.867617	0.251164	0.653999	0.561903	0.580741							271.868	271.829	271.814	271.816	271.815	0.0540534	0.0148772	0.000247992	0.00198802	0.00078461	0.526687	0.565864	0.580989	0.578753	0.579956							271.658	271.774
SH2	198.647	9.25725	207.905		207.405	207.973	208.065	207.76	208.168	0.499672	0.0682232	0.160189	0.144751	0.263909	1.0385	0.470609	0.378644	0.683584	0.274924	0.538833							208.014	207.911	207.836	207.839	207.902	0.109902	0.00617092	0.0689497	0.0653726	0.00276937	0.428931	0.532662	0.607782	0.604205	0.541602							208.093	207.878
CH2(3B1)	142.101	4.01522	146.116		147.742	147.76	147.408	147.319	146.184	1.62561	1.64423	1.29193	1.20262	0.0673553	1.34948	1.36809	1.0158	0.926481	0.208782	0.276137							146.159	146.127	146.116	146.119	146.116	0.0425026	0.0108562	0.000136775	0.00280411	0.000464821	0.233634	0.265281	0.276	0.273333	0.276602							146.156	146.144
SiO	276.973	35.8519	312.825		313.583	314.759	314.326	313.365	313.137	0.758261	1.93401	1.50075	0.540303	0.31161	0.559845	1.7356	1.30233	0.341887	0.113194	0.198416							312.767	312.757	312.787	312.801	312.828	0.0585614	0.0684095	0.0377848	0.0244352	0.00245074	0.256977	0.266826	0.236201	0.222851	0.195965							312.524	312.753
N2	415.763	41.1972	456.96		457.32	460.07	458.186	457.313	457.112	0.359723	3.10957	1.22604	0.352855	0.152412	0.336349	2.4135	0.529965	0.343216	0.543659	0.696071							457.038	456.971	456.976	456.961	456.962	0.0780059	0.0114162	0.0162381	0.00132862	0.00168944	0.618065	0.684655	0.679833	0.694743	0.694382							456.746	456.909
SiH3	187.543	2.64594	190.189		189.478	190.126	190.243	190.349	190.462	0.710751	0.0635274	0.0535094	0.160033	0.272647	1.00591	0.358681	0.241645	0.135121	0.0225068	0.295154							190.289	190.195	190.169	190.16	190.188	0.0997557	0.00626055	0.0197961	0.0288112	0.00141465	0.195398	0.288893	0.31495	0.323965	0.296569							190.162	190.197
H2O	289.254	14.7807	304.035		305.297	305.626	305.326	304.34	304.027	1.26204	1.59112	1.29075	0.304776	0.00761285	0.887854	1.21694	0.91656	0.0694097	0.381799	0.374186							304.136	304.042	304.015	304.04	304.039	0.101531	0.00713512	0.0196228	0.00553112	0.00399985	0.272655	0.367051	0.393809	0.368655	0.370186							303.897	303.976
PH3	276.837	8.44497	285.282		284.159	284.843	285.362	285.332	286.373	1.12346	0.439827	0.079194	0.0494514	1.09097	2.02933	1.3457	0.826677	0.856419	0.185099	0.905871							285.358	285.303	285.251	285.235	285.281	0.0755858	0.0204753	0.0310003	0.0474307	0.00123646	0.830285	0.885395	0.936871	0.953301	0.907107							285.027	285.24
CO	290.954	34.3117	325.266		328.347	330.247	328.654	327.247	325.416	3.08097	4.98094	3.38817	1.98145	0.149673	2.98976	4.88973	3.29696	1.89023	0.0584589	0.0912143							325.362	325.297	325.242	325.269	325.27	0.0960672	0.0306706	0.0235729	0.00269581	0.00366255	0.00485289	0.0605437	0.114787	0.0885185	0.0875518							325.149	325.236
SO2	515.07	68.9174	583.988		585.432	588.351	588.141	585.982	584.377	1.44476	4.36328	4.15317	1.99391	0.389647	0.640388	3.55891	3.3488	1.18954	0.414723	0.804369							583.982	583.91	583.816	583.916	583.993	0.00525036	0.0772055	0.171322	0.0720745	0.0052303	0.80962	0.881575	0.975691	0.876444	0.799139							584.332	583.904
H2O2	489.687	37.7297	527.417		528.203	530.461	529.86	527.908	527.368	0.785741	3.0435	2.44254	0.490841	0.0487309	0.244344	2.5021	1.90114	0.0505565	0.590128	0.541397							527.583	527.415	527.383	527.424	527.425	0.165966	0.00181527	0.0343015	0.00666927	0.00799961	0.375432	0.543212	0.575699	0.534728	0.533397							527.224	527.317
HCO	349.498	35.4955	384.993		387.524	389.233	387.952	386.754	385.065	2.53065	4.24002	2.95827	1.76038	0.0714522	2.22441	3.93379	2.65203	1.45415	0.234787	0.306239							385.098	385.013	384.97	384.997	384.997	0.104448	0.0196127	0.0229934	0.00361843	0.00353496	0.201791	0.286626	0.329233	0.302621	0.302704							384.954	384.969
NH3	376.161	16.233	392.394		392.383	394.105	392.911	392.501	392.437	0.0106524	1.71168	0.517019	0.106794	0.0430612	0.755616	0.966715	0.227944	0.638169	0.701902	0.744963							392.46	392.405	392.397	392.397	392.395	0.0661659	0.0110803	0.00309795	0.00315369	0.000784591	0.678797	0.733883	0.741865	0.741809	0.744178							392.189	392.353
CH3	256.343	7.90466	264.248		266.298	266.505	265.771	265.688	264.374	2.05032	2.2573	1.52276	1.44035	0.125822	1.48082	1.6878	0.953264	0.870851	0.443679	0.569501							264.29	264.259	264.251	264.251	264.248	0.0421604	0.0110529	0.00253787	0.0033614	0.000465026	0.52734	0.558448	0.566963	0.566139	0.569966							264.216	264.266
HCN	412.29	39.3861	451.677		454.184	456.156	454.049	453.47	451.876	2.50711	4.47973	2.3721	1.79295	0.198996	1.87119	3.84382	1.73618	1.15703	0.436918	0.635913							451.717	451.689	451.682	451.682	451.677	0.040452	0.012677	0.00511302	0.00509604	0.000563889	0.595461	0.623236	0.6308	0.630817	0.635349							451.543	451.671
SiH4	267.431	3.44973	270.881		270.135	270.87	271.005	271.089	271.198	0.745635	0.0114351	0.123734	0.207386	0.316536	1.36092	0.626715	0.491545	0.407893	0.298744	0.61528							270.99	270.879	270.851	270.852	270.88	0.108761	0.00163027	0.0296779	0.0293288	0.00134525	0.506518	0.61691	0.644958	0.644609	0.616625							270.761	270.88
H2CO	421.216	33.4864	454.702		457.585	458.976	457.789	456.638	454.827	2.88224	4.27401	3.08681	1.93522	0.124683	2.33678	3.72855	2.54135	1.38976	0.420776	0.545459							454.804	454.711	454.68	454.708	454.706	0.101694	0.00899369	0.0222241	0.00596526	0.00353511	0.443764	0.536465	0.567683	0.539493	0.541923							454.622	454.671
CO2	490.24	59.4936	549.734		554.244	556.179	554.332	552.112	549.888	4.51043	6.44517	4.5983	2.37771	0.153684	4.53283	6.46757	4.6207	2.40011	0.176085	0.0224005							549.909	549.74	549.702	549.743	549.742	0.175071	0.00637758	0.0323821	0.0094263	0.00806416	0.197471	0.0287781	0.00998152	0.0318268	0.0304647							549.626	549.666
CH3Cl	358.257	21.9295	380.186		382.169	382.736	381.965	381.668	380.444	1.98272	2.5493	1.77886	1.4819	0.257936	1.59867	2.16524	1.39481	1.09785	0.126117	0.384053							380.146	380.144	380.004	380.077	380.183	0.0407383	0.0420901	0.18193	0.109863	0.00301115	0.424791	0.426143	0.565983	0.493916	0.387064							380.306	380.212
C2H2	396.75	35.2469	431.997		436.969	437.425	435.702	435.226	432.293	4.97248	5.4277	3.70539	3.22931	0.295738	4.27033	4.72554	3.00324	2.52715	0.406414	0.702153							432.037	432.009	432.005	432.003	431.996	0.0398454	0.0122813	0.00810631	0.00643141	0.000861145	0.662307	0.689871	0.694046	0.695721	0.703014							431.931	432.042
CH4	353.528	12.067	365.595		367.721	367.623	367.355	367.14	365.724	2.12542	2.02806	1.75931	1.54481	0.129025	1.34797	1.25061	0.981866	0.76736	0.648423	0.777447							365.661	365.603	365.596	365.599	365.595	0.0651418	0.00791428	0.000328384	0.00407444	0.000464813	0.712306	0.769533	0.777119	0.773373	0.777912							365.513	365.611
N2H4	650.829	35.2342	686.064		685.822	689.041	686.991	686.28	686.128	0.242055	2.97695	0.927542	0.215855	0.0638421	1.44619	1.77281	0.276593	0.988279	1.14029	1.20413							686.186	686.098	686.071	686.069	686.065	0.122769	0.0341196	0.0073793	0.00559183	0.00156936	1.08137	1.17001	1.19676	1.19854	1.20257							685.753	686
CH3SH	457.174	25.4179	482.592		484	484.887	484.481	484.077	483.037	1.40858	2.29548	1.8891	1.48492	0.445025	0.549581	1.43649	1.03011	0.625925	0.41397	0.858996							482.71	482.588	482.476	482.523	482.589	0.118587	0.00371181	0.11593	0.0688501	0.0032342	0.740409	0.862708	0.974926	0.927846	0.86223							482.746	482.592
CH3OH	536.341	28.8524	565.194		568.091	569.12	568.155	567.036	565.302	2.89783	3.92621	2.96159	1.84231	0.107903	2.06819	3.09657	2.13195	1.01268	0.721735	0.829639							565.323	565.191	565.179	565.203	565.197	0.128977	0.00238531	0.014374	0.00961167	0.00353504	0.700662	0.832024	0.844013	0.820027	0.826104							565.076	565.166
Si2H6	453.526	12.141	465.667		464.307	465.807	465.874	466.084	466.386	1.36013	0.13991	0.206773	0.416613	0.718896	2.38335	0.88331	0.816447	0.606607	0.304323	1.02322							465.815	465.651	465.614	465.612	465.664	0.147468	0.0158366	0.053577	0.0549597	0.00294889	0.875752	1.03906	1.0768	1.07818	1.02617							465.364	465.647
C2H4	498.009	30.9081	528.917		532.893	533.549	532.452	532.12	529.202	3.97656	4.63223	3.53506	3.20326	0.284911	3.05988	3.71555	2.61838	2.28658	0.631766	0.916677							528.988	528.936	528.921	528.922	528.916	0.0709558	0.0194402	0.00404073	0.00537675	0.000929634	0.845721	0.897237	0.912636	0.9113	0.917607							528.878	528.959
C2H6	610.837	26.6075	637.445		641.488	641.748	640.881	640.514	637.7	4.04357	4.30376	3.43662	3.06912	0.25536	2.85486	3.11504	2.24791	1.8804	0.933354	1.18871							637.526	637.463	637.446	637.448	637.444	0.0817167	0.0187258	0.00152798	0.00385701	0.000929679	1.107	1.16999	1.18719	1.18486	1.18964							637.387	637.484
MAE (kJ/mol)										1.38862	2.03554	1.37458	0.835013	0.26056	1.37505	1.73948	1.17904	0.793858	0.408236	0.603204												0.0756082	0.0240217	0.0437073	0.0358274	0.00222075	0.55274	0.595589	0.632275	0.635252	0.602685
RMS (kJ/mol)										1.83209	2.62006	1.87926	1.23218	0.424367	1.71105	2.24694	1.54563	1.00513	0.486524	0.692041												0.0876413	0.0333992	0.0688662	0.0602328	0.0029816	0.636702	0.682358	0.720254	0.725796	0.691568
MAX (kJ/mol)										4.97248	6.44517	4.5983	3.22931	1.93938	4.53283	6.46757	4.6207	2.52715	1.14029	1.51383												0.181312	0.0974862	0.203828	0.238753	0.00806416	1.42338	1.45532	1.56784	1.64233	1.51648
Closed-shell reaction energies (kJ/mol)
CO + H2 → H2CO	-23.4579	0.825312	-22.6326		-22.5055	-21.9973	-22.3463	-22.5829	-22.6074	0.127115	0.635305	0.28628	0.0497197	0.025227	0.194044	0.702235	0.35321	0.116649	0.0921565	0.0669295							-22.6188	-22.6075	-22.6371	-22.6361	-22.6323	0.0137767	0.0250401	0.00455721	0.00351817	0.000246621	0.0807062	0.0919697	0.0623723	0.0634113	0.0671761							-22.7523	-22.6449
CO + H2O → CO2 + H2	-16.8361	-10.4011	-27.2372		-27.333	-27.0387	-27.1415	-27.3322	-27.2491	0.0957903	0.198515	0.0957011	0.0949775	0.0118602	0.196276	0.098029	0.0047849	0.195463	0.112346	0.100486							-27.2341	-27.2092	-27.2448	-27.2382	-27.2378	0.00312369	0.028065	0.00760534	0.000950638	0.000520933	0.0973623	0.072421	0.108091	0.101437	0.101007							-27.3006	-27.2446
CH3OH + HCl → CH3Cl + H2O	-6.81237	-1.79685	-8.60922		-8.96619	-8.40264	-8.67782	-8.6826	-8.62989	0.356974	0.206573	0.0685976	0.0733816	0.0206681	0.63308	0.0695334	0.344704	0.349488	0.296774	0.276106							-8.55824	-8.58961	-8.5389	-8.60648	-8.60702	0.0509793	0.0196087	0.0703193	0.00273564	0.0021932	0.225127	0.256498	0.205787	0.273371	0.273913							-8.52048	-8.60095
H2O + CO → HCOOH	-26.0729	-4.14096	-30.2138		-29.477	-29.8389	-29.9184	-30.1401	-30.1771	0.736788	0.374891	0.295412	0.0737728	0.0367346	0.680975	0.319078	0.239598	0.0179594	0.0190788	0.0558133							-30.2125	-30.1786	-30.2224	-30.2178	-30.2137	0.00129927	0.0352764	0.00861449	0.00398746	0.000127605	0.0545141	0.0205369	0.0644278	0.0598008	0.0556857							-30.3499	-30.2343
CH3OH + H2S → CH3SH + H2O	-11.4396	-2.08893	-13.5285		-13.801	-13.4207	-13.5866	-13.6207	-13.5941	0.272459	0.107827	0.0580732	0.0921334	0.0656002	0.407749	0.0274629	0.193363	0.227423	0.20089	0.13529							-13.5098	-13.5282	-13.4763	-13.521	-13.5285	0.0187601	0.000362295	0.0522291	0.00755803	1.31275e-08	0.11653	0.134927	0.0830606	0.127732	0.13529							-13.4745	-13.5247
CS2 + 2 H2O → CO2 + 2 H2S	57.423	17.6466	75.0696		76.7563	74.6942	75.1704	75.035	75.2327	1.68675	0.375376	0.100834	0.0345488	0.163128	1.68401	0.378117	0.0980924	0.0372904	0.160386	0.00274163							75.0751	75.0859	75.0613	75.0559	75.0708	0.00548968	0.0163497	0.00828955	0.0136409	0.00121295	0.00274805	0.0136081	0.0110312	0.0163825	0.00152868							74.7004	75.0365
C2H6 + H2 → 2 CH4	10.5843	2.47348	13.0577		12.7788	13.2338	12.9607	13.0407	13.0553	0.278895	0.176019	0.0970894	0.017008	0.0024521	0.300029	0.154885	0.118223	0.0381421	0.0235862	0.0211341							13.0286	13.064	13.0554	13.0532	13.0579	0.0291632	0.00626042	0.00233718	0.00454059	0.000119124	0.0502973	0.0148737	0.0234713	0.0256747	0.021015							13.082	13.0517
HNCO+ H2O → CO2 + NH3	9.68401	1.23477	10.9188		11.325	10.8597	10.8048	10.8385	10.91	0.406218	0.0591285	0.113944	0.0802969	0.00880254	0.419804	0.045542	0.100358	0.0667104	0.00478395	0.0135865							10.9186	10.9356	10.9161	10.9207	10.9183	0.000144749	0.0168406	0.00270166	0.00187753	0.000529246	0.0134417	0.0304271	0.0108848	0.015464	0.0130572							10.954	10.9156
CH4 + Cl2 → CH3Cl+ HCl	8.02207	2.80541	10.8275		11.653	10.743	11.0277	10.6922	10.9316	0.825524	0.0845206	0.200205	0.135249	0.104125	0.0135764	0.923621	0.638896	0.974349	0.734976	0.8391							10.9219	10.8704	10.9697	10.8139	10.8294	0.0944056	0.042969	0.142241	0.0136077	0.00197077	0.744695	0.796131	0.696859	0.852708	0.837129							10.3583	10.796
Cl2 + F2 → 2 ClF	22.5709	5.80686	28.3777		27.2442	27.3845	28.3657	28.3507	28.412	1.13358	0.993267	0.0120152	0.0270104	0.0342601	1.78964	1.64932	0.66807	0.683065	0.621795	0.656055							28.534	28.439	28.3593	28.3692	28.3786	0.156294	0.061307	0.0184835	0.00853921	0.000839125	0.499761	0.594748	0.674538	0.664594	0.655216							27.9821	28.3729
CO+ Cl2 → COCl2	-48.8738	-10.5684	-59.4422		-59.2791	-58.797	-59.4103	-59.6766	-59.317	0.163084	0.645172	0.0318247	0.23445	0.125127	1.12027	0.638184	1.25153	1.51781	1.15823	1.28336							-59.3049	-59.3193	-59.2245	-59.4536	-59.4403	0.137238	0.122835	0.217685	0.0114622	0.00189095	1.14612	1.16052	1.06567	1.29482	1.28147							-60.0228	-59.5013
CO2 + 3 H2 → CH3OH + H2O	-14.943	15.8605	0.917445		1.05313	1.63042	1.21816	1.15853	0.971548	0.135686	0.712973	0.300717	0.241089	0.0541029	0.199967	0.777254	0.364998	0.30537	0.118384	0.0642809							0.920219	0.929163	0.909435	0.910983	0.918332	0.00277414	0.0117174	0.00801035	0.00646266	0.000886802	0.0670551	0.0759983	0.0562706	0.0578183	0.0651677							0.815053	0.895906
HCHO+ H2 → CH3OH	-8.32123	4.63401	-3.68721		-3.77443	-3.41103	-3.57708	-3.59082	-3.6702	0.0872189	0.276182	0.110138	0.0963916	0.0170157	0.190353	0.173048	0.00700368	0.00674301	0.0861189	0.103135							-3.69509	-3.67247	-3.69827	-3.69111	-3.68709	0.00787889	0.0147422	0.0110585	0.00389513	0.000119248	0.111013	0.0883924	0.114193	0.10703	0.103015							-3.73318	-3.70385
CO + 2 H2 → CH3OH	-31.7791	5.45933	-26.3198		-26.2799	-25.4083	-25.9234	-26.1737	-26.2776	0.0398959	0.911488	0.396418	0.146111	0.0422427	0.00369077	0.875283	0.360213	0.109906	0.00603764	0.0362051							-26.3139	-26.28	-26.3354	-26.3272	-26.3194	0.00589784	0.0397824	0.0156157	0.0074133	0.000365869	0.0303072	0.00357727	0.0518208	0.0436184	0.0358392							-26.4855	-26.3487
C2H4 + H2 → C2H6	-6.02439	4.30058	-1.72381		-1.86244	-1.46696	-1.64045	-1.58617	-1.69402	0.138635	0.256847	0.083357	0.137633	0.0297874	0.253913	0.141569	0.0319209	0.0223547	0.0854905	0.115278							-1.71516	-1.71973	-1.7245	-1.72253	-1.72369	0.00864279	0.00407768	0.000695639	0.00127102	0.000119221	0.106635	0.1112	0.115974	0.114007	0.115159							-1.78878	-1.73464
SO3 + CO → SO2 + CO2	-15.2205	-6.50398	-21.7245		-21.8647	-19.7638	-20.745	-21.1565	-21.7021	0.140204	1.96064	0.979441	0.567985	0.0223805	0.445749	1.6551	0.673896	0.26244	0.283165	0.305545							-21.7075	-21.7299	-21.7678	-21.7317	-21.7249	0.0169173	0.00545548	0.043335	0.00728112	0.00040177	0.288628	0.311001	0.34888	0.312826	0.305947							-21.5838	-21.7179
H2 + Cl2 → 2 HCl	15.1971	6.60698	21.8041		22.4253	21.7484	21.9693	21.7384	21.9156	0.621244	0.0556898	0.165247	0.0656458	0.111521	0.00707054	0.684004	0.463067	0.69396	0.516793	0.628314							21.8292	21.8134	21.8777	21.7875	21.804	0.0251339	0.00928883	0.0736341	0.016586	0.000103258	0.60318	0.619025	0.55468	0.6449	0.628417							21.2658	21.7657
C2H2 + H2 → C2H4	5.54517	4.33889	9.88406		10.8084	10.6079	10.0393	9.9136	9.89512	0.9243	0.723845	0.155251	0.0295379	0.0110634	0.75151	0.551055	0.0175396	0.143252	0.161727	0.17279							9.87235	9.88026	9.88492	9.88487	9.88425	0.0117066	0.00379577	0.000857197	0.000805936	0.000187665	0.184497	0.176586	0.171933	0.171984	0.172603							9.77436	9.87341
SO2 + H2O2 → SO3 + H2O	16.3675	4.27117	20.6387		18.8731	18.6662	19.6009	19.8605	20.5712	1.76555	1.9725	1.03777	0.778184	0.0675094	1.74083	1.94778	1.01305	0.753465	0.0427903	0.0247191							20.6072	20.6595	20.6761	20.6404	20.6387	0.0314866	0.0207981	0.0374654	0.00168878	7.61398e-08	0.00676747	0.0455172	0.0621845	0.0264079	0.024719							20.434	20.6288
CO+ 3 H2 → CH4 + H2O	-31.4165	7.46405	-23.9524		-24.4738	-22.8055	-23.6596	-23.8101	-23.9234	0.521358	1.14689	0.292863	0.142333	0.028971	0.622883	1.04537	0.191338	0.0408077	0.0725544	0.101525							-23.9648	-23.9267	-23.9663	-23.9601	-23.9519	0.0123946	0.0257108	0.0139037	0.00765591	0.000485045	0.11392	0.0758145	0.115429	0.109181	0.10104							-24.0986	-23.98
HCN+ 3 H2 → CH4 + NH3	3.01319	11.0861	14.0993		14.2768	14.6244	14.1498	14.2511	14.1269	0.177468	0.525126	0.0505182	0.151818	0.0276193	0.0979791	0.249679	0.224929	0.123629	0.247828	0.275447							14.0667	14.1031	14.0914	14.0964	14.0999	0.0326446	0.00377208	0.00793847	0.00287825	0.000601641	0.308092	0.271675	0.283386	0.278325	0.274845							14.0036	14.0782
H2O2 + H2 → 2 H2O	17.9831	8.16831	26.1514		24.3415	25.9411	25.9974	26.0362	26.1182	1.80996	0.210368	0.154034	0.115221	0.0332687	1.9903	0.390708	0.334374	0.295561	0.213609	0.18034							26.1338	26.1387	26.1532	26.1468	26.1516	0.017693	0.0127223	0.00173577	0.0046417	0.000119087	0.198033	0.193062	0.178604	0.184982	0.180221							26.1508	26.1555
CO+ H2O2 → CO2 + H2O	1.14702	-2.23281	-1.08579		-2.99155	-1.09765	-1.14413	-1.29599	-1.13092	1.90575	0.0118532	0.0583329	0.210199	0.0451289	2.18658	0.292679	0.339159	0.491025	0.325955	0.280826							-1.10036	-1.07045	-1.09166	-1.09139	-1.0862	0.0145693	0.0153426	0.00586956	0.00559234	0.000401846	0.295395	0.265483	0.286696	0.286418	0.281228							-1.14977	-1.08916
2 NH3 + 3 Cl2 → N2 + 6 HCl	61.738	11.0898	72.8277		74.5253	73.1893	73.1767	72.4811	73.0953	1.69757	0.36159	0.34899	0.346676	0.267564	0.180721	1.15526	1.16786	1.86353	1.24929	1.51685							72.8993	72.8563	73.0482	72.7837	72.827	0.0715166	0.0285211	0.220485	0.0440331	0.000787558	1.44534	1.48833	1.29637	1.56089	1.51764							71.2655	72.7228
3 N2H4 → 4 NH3 + N2	32.0826	-0.42665	31.656		30.6127	30.6306	31.1445	31.5235	31.5229	1.04328	1.02544	0.511487	0.132465	0.133131	0.979757	0.96192	0.447966	0.0689442	0.0696102	0.0635205							31.6816	31.7026	31.6495	31.6588	31.6559	0.0256386	0.0466215	0.00649196	0.00283209	0.000119725	0.0891592	0.110142	0.0570286	0.0663526	0.0634008							31.7596	31.679
H2 + F2 → 2 HF	32.4144	12.8244	45.2388		43.4089	43.562	45.2574	45.1691	45.2845	1.82991	1.67675	0.018605	0.0696941	0.0457513	2.35409	2.20094	0.50558	0.593879	0.478434	0.524185							45.1682	45.2169	45.1932	45.2374	45.2388	0.0705508	0.0218489	0.0456272	0.00140117	1.39598e-05	0.594736	0.546034	0.569813	0.525587	0.524199							45.244	45.2575
CH4 + 4 H2O2 → CO2 + 6 H2O	86.5129	14.8081	101.321		94.5067	99.5311	100.508	100.623	101.147	6.81428	1.78985	0.813298	0.698196	0.173906	7.5346	2.51017	1.53362	1.41852	0.894227	0.720321							101.266	101.272	101.334	101.309	101.32	0.0552537	0.0485351	0.0132414	0.0118615	0.000529629	0.775575	0.768856	0.70708	0.732183	0.720851							101.401	101.357
2 NH3 + 3 F2 → N2 + 6 HF	113.39	29.742	143.132		137.476	138.63	143.041	142.773	143.202	5.65588	4.50159	0.090936	0.358821	0.0702543	6.86035	5.70606	1.2954	1.56329	1.13421	1.20447							142.916	143.067	142.995	143.133	143.131	0.215538	0.0648921	0.137299	0.00152142	0.000519663	1.42	1.26936	1.34177	1.20295	1.20499							143.2	143.198
MAE (kJ/mol)										1.12112	0.784865	0.247407	0.185734	0.0635429	1.20856	0.940139	0.46367	0.463608	0.336115	0.34887												0.040604	0.0268764	0.0420831	0.00715141	0.00055045	0.345344	0.343097	0.332796	0.354316	0.348634
RMS (kJ/mol)										1.92008	1.21102	0.367596	0.268154	0.0878435	2.17215	1.47409	0.624396	0.70278	0.498127	0.540805												0.0655843	0.036814	0.074417	0.0109385	0.000806273	0.535095	0.530771	0.505601	0.548862	0.540611
MAX (kJ/mol)										6.81428	4.50159	1.03777	0.778184	0.267564	7.5346	5.70606	1.53362	1.86353	1.24929	1.51685												0.215538	0.122835	0.220485	0.0440331	0.0021932	1.44534	1.48833	1.34177	1.56089	1.51764
Open-shell reaction energies (kJ/mol)
HCl + H → Cl + H2	-2.44656	6.06092	3.61436		3.67595	4.10677	3.66887	3.48185	3.73588	0.0615841	0.492408	0.0545031	0.13251	0.121515	0.244192	0.675016	0.237111	0.0500981	0.304123	0.182608							3.57775	3.59804	3.50071	3.5034	3.61389	0.0366085	0.0163242	0.113651	0.110959	0.000472309	0.146	0.166284	0.068957	0.0716493	0.182136							3.8856	3.63088
H2O + F2 → 2 HF + O	214.865	27.6051	242.47		241.973	242.456	243.794	242.701	242.508	0.496244	0.0140045	1.32443	0.231592	0.0379019	1.0073	0.525061	0.813377	0.279465	0.473155	0.511057							242.481	242.452	242.408	242.474	242.473	0.0115766	0.018077	0.0620417	0.00437868	0.00386672	0.49948	0.529134	0.573098	0.506678	0.50719							242.42	242.443
CH4 + OH → CH3 + H2O	-42.0392	-3.59795	-45.6372		-46.7974	-45.9998	-45.7729	-45.6991	-45.6729	1.16019	0.362589	0.135698	0.0618936	0.035682	1.25781	0.460205	0.233313	0.159509	0.133297	0.0976153							-45.6679	-45.6319	-45.647	-45.6405	-45.6371	0.0307303	0.0052447	0.00985102	0.00334913	8.90123e-05	0.128346	0.0923706	0.107466	0.100964	0.0975263							-45.6343	-45.6354
OH + H2 → H2O + H	-32.4203	-7.7603	-40.1806		-41.4875	-40.3855	-40.5679	-40.3434	-40.2192	1.30692	0.204966	0.387329	0.162859	0.0386482	1.5839	0.481949	0.664312	0.439843	0.315631	0.276983							-40.2149	-40.1688	-40.1914	-40.1849	-40.1804	0.034308	0.0117466	0.0108499	0.0043109	0.000207976	0.311291	0.265237	0.287833	0.281294	0.276775							-40.2105	-40.1901
CO + OH → CO2 + H	-49.2564	-18.1614	-67.4178		-68.8205	-67.4243	-67.7094	-67.6757	-67.4683	1.40271	0.0064509	0.291628	0.257837	0.0505084	1.78018	0.38392	0.669097	0.635306	0.427978	0.377469							-67.449	-67.378	-67.4363	-67.4231	-67.4181	0.0311843	0.0398115	0.0184553	0.00526154	0.000312957	0.408654	0.337658	0.395925	0.382731	0.377782							-67.5111	-67.4348
CH3 + Cl2 → CH3Cl +Cl	15.1944	4.70399	19.8984		20.6388	20.4639	19.9015	19.5297	20.1211	0.740384	0.565511	0.00307647	0.368725	0.222674	0.0954755	0.270349	0.832783	1.20459	0.613186	0.83586							19.9527	19.9316	19.926	19.7729	19.9	0.0542194	0.0331467	0.0275911	0.125529	0.00161742	0.78164	0.802713	0.808269	0.961388	0.834242							19.6678	19.8722
S + 2 HCl → H2S + Cl2	-107.04	-15.8642	-122.905		-123.098	-122.989	-123.245	-122.691	-123.28	0.193195	0.0841569	0.340518	0.213888	0.375193	0.586637	0.695675	0.439314	0.99372	0.404639	0.779832							-123.02	-122.917	-122.913	-122.823	-122.902	0.115632	0.0120965	0.00789273	0.0817099	0.0029918	0.6642	0.767736	0.771939	0.861542	0.782824							-122.638	-122.853
2 NO + O2 → 2 NO2	-137.546	-43.4694	-181.016		-180.551	-181.731	-180.481	-180.866	-180.888	0.464563	0.714926	0.534484	0.15024	0.127813	0.47626	1.65575	0.406338	0.790583	0.813009	0.940823							-180.998	-181.03	-181.019	-181.019	-181.016	0.0177218	0.0137383	0.00342861	0.00283561	0.000185972	0.923101	0.954561	0.944251	0.943658	0.941009							-180.978	-181.002
N + O2 → NO + O	2.92587	2.96681	5.89268		7.42454	5.96734	6.74493	6.17914	5.82665	1.53186	0.0746587	0.852247	0.286454	0.0660388	1.41236	0.0448376	0.73275	0.166958	0.185535	0.119496							5.91941	5.84869	5.8724	5.88988	5.89572	0.0267266	0.0439993	0.0202823	0.00280449	0.00303397	0.0927697	0.163496	0.139779	0.122301	0.116462							6.01029	5.89085
4 HCl+ O2 → 2 H2O + 2 Cl2	-24.6351	0.495516	-24.1395		-26.2845	-24.3251	-24.3883	-23.9484	-24.373	2.14494	0.185606	0.248806	0.191157	0.2335	1.66788	0.291447	0.228248	0.668211	0.243554	0.477054							-24.2073	-24.1823	-24.2933	-24.12	-24.1393	0.0677368	0.0427308	0.153711	0.0194958	0.000262458	0.409317	0.434323	0.323343	0.49655	0.477316							-22.9633	-24.0368
NO+ H2O2 → NO2 + H2O	-53.6697	-20.4211	-74.0908		-75.2173	-74.5101	-74.0184	-74.1608	-74.0549	1.12646	0.419338	0.0723644	0.0700343	0.0358669	1.38742	0.680303	0.1886	0.330999	0.225097	0.260964							-74.0909	-74.0983	-74.0876	-74.09	-74.0908	9.76528e-05	0.00751485	0.00324291	0.0007786	1.86936e-06	0.261062	0.268479	0.257721	0.260186	0.260966							-74.1225	-74.093
2 NO → N2 + O2	-50.9552	-3.85996	-54.8152		-56.4738	-55.0456	-55.0524	-55.0785	-54.8617	1.65856	0.230379	0.237185	0.263327	0.0464915	1.47681	0.0486314	0.0554375	0.0815792	0.135256	0.181747							-54.7999	-54.7552	-54.8302	-54.813	-54.8151	0.0153267	0.059973	0.0149453	0.00216382	5.9906e-05	0.197074	0.24172	0.166802	0.183911	0.181807							-54.8465	-54.8256
2 H2O2 → 2 H2O + O2	30.2072	2.62714	32.8343		30.1168	32.7106	32.4445	32.544	32.7782	2.71748	0.123751	0.389756	0.290308	0.0560795	2.29858	0.295144	0.0291386	0.128586	0.362815	0.418894							32.8164	32.833	32.8442	32.8387	32.8345	0.0179171	0.00129141	0.00991443	0.00439281	0.000182233	0.400977	0.417603	0.428809	0.423287	0.419077							32.7334	32.8163
Cl2 + H → HCl + Cl	12.7505	12.6679	25.4184		26.1013	25.8551	25.6382	25.2203	25.6515	0.682828	0.436718	0.21975	0.198156	0.233036	0.237122	0.00898773	0.225956	0.643862	0.21267	0.445706							25.407	25.4114	25.3784	25.2909	25.4179	0.0114745	0.00703539	0.0400172	0.127545	0.000575567	0.45718	0.452741	0.485723	0.573251	0.446281							25.1514	25.3966
2 SO2 + O2 → 2 SO3	2.52783	5.91519	8.44302		7.6294	4.62178	6.75723	7.17696	8.36408	0.813622	3.82124	1.68579	1.26606	0.0789394	1.18308	4.1907	2.05525	1.63552	0.448395	0.369456							8.39796	8.48591	8.50804	8.44201	8.44284	0.0450561	0.0428877	0.0650164	0.00101525	0.000182386	0.414512	0.326568	0.30444	0.370471	0.369638							8.13474	8.44122
Cl + OH → HOCl	-152.557	-21.1558	-173.712		-174.294	-174.289	-174.241	-173.763	-173.905	0.582151	0.576186	0.528271	0.0504725	0.192296	0.497712	0.491748	0.443832	0.0339659	0.107857	0.0844384							-173.648	-173.654	-173.588	-173.598	-173.712	0.0639307	0.0578447	0.124558	0.114266	0.000534305	0.148369	0.142283	0.208997	0.198704	0.0849727							-173.801	-173.718
H2S + F2 → S + 2 HF	124.258	22.0816	146.339		144.081	144.802	146.533	146.121	146.649	2.25796	1.5369	0.193876	0.217936	0.309424	2.93366	2.21261	0.481827	0.893639	0.36628	0.675703							146.359	146.32	146.228	146.273	146.336	0.0199471	0.0190412	0.111369	0.066525	0.00290251	0.655756	0.694744	0.787072	0.742228	0.678606							146.616	146.345
2 NH2 → N2H4	-128.121	-14.3141	-142.435		-143.518	-142.516	-142.704	-142.798	-142.461	1.08288	0.0802299	0.268389	0.362371	0.0261666	1.04023	0.037577	0.225736	0.319718	0.0164863	0.0426529							-142.45	-142.44	-142.443	-142.437	-142.435	0.0146626	0.00436511	0.00787529	0.00161578	1.39151e-07	0.0279903	0.0382878	0.0347776	0.0410371	0.0426528							-142.438	-142.452
NO + N → O + N2	-48.0294	-0.893149	-48.9225		-49.0492	-49.0782	-48.3075	-48.8994	-49.0351	0.126702	0.15572	0.615062	0.0231277	0.11253	0.0644514	0.0934691	0.677313	0.0853787	0.0502792	0.062251							-48.8805	-48.9066	-48.9578	-48.9232	-48.9194	0.0420533	0.0159737	0.0352276	0.000640661	0.00309388	0.104304	0.0782247	0.0270234	0.0616103	0.0653449							-48.8362	-48.9348
O + 2 HCl → H2O + Cl2	-197.647	-21.3877	-219.035		-220.99	-220.642	-220.506	-219.271	-219.139	1.95491	1.60706	1.47108	0.23564	0.103672	1.33972	0.991871	0.85589	0.379545	0.511514	0.615185							-219.142	-219.048	-219.092	-219.024	-219.039	0.107261	0.0130607	0.0572196	0.0108062	0.00377742	0.507924	0.602125	0.557966	0.625991	0.611408							-218.442	-218.951
2 SiH3 → Si2H6	-78.4398	-6.84915	-85.289		-85.3503	-85.5559	-85.3887	-85.3855	-85.4626	0.0613731	0.266964	0.0997539	0.0965462	0.173602	0.371539	0.165947	0.333158	0.336366	0.25931	0.432912							-85.2369	-85.2606	-85.275	-85.2916	-85.2888	0.0520435	0.0283577	0.0139849	0.00266264	0.000119584	0.484955	0.461269	0.446897	0.430249	0.433031							-85.0388	-85.2522
CH3 + SH → CH3SH	-96.4466	-13.0283	-109.475		-109.079	-109.443	-109.813	-109.842	-109.658	0.395541	0.0324181	0.338289	0.367086	0.182843	0.261161	0.101961	0.472668	0.501465	0.317222	0.134379							-109.466	-109.458	-109.387	-109.474	-109.473	0.00902254	0.0167287	0.0876418	0.00143525	0.00164159	0.125357	0.11765	0.0467373	0.132944	0.132737							-109.659	-109.485
SO2 + O → SO3	-184.066	-18.6778	-202.744		-204.033	-206.168	-204.933	-203.708	-202.77	1.28925	3.42487	2.18957	0.964249	0.0263914	1.09732	3.23294	1.99764	0.772318	0.165539	0.19193							-202.84	-202.714	-202.691	-202.743	-202.748	0.095921	0.0297485	0.0521441	0.000550638	0.00399984	0.0960093	0.221679	0.244074	0.192481	0.18793							-202.893	-202.712
CS + O → CO + S	-52.8103	6.24843	-46.5619		-47.2209	-48.8047	-47.8755	-47.1224	-46.2743	0.658966	2.24278	1.31362	0.560558	0.287542	0.856947	2.44076	1.5116	0.758539	0.0895606	0.197981							-46.5555	-46.5541	-46.5585	-46.6202	-46.5675	0.00634769	0.00778352	0.00337243	0.0583423	0.00559014	0.191633	0.190198	0.194609	0.256323	0.203571							-46.4228	-46.5552
CH3 + Cl → CH3Cl	-101.913	-14.0248	-115.938		-115.871	-116.23	-116.194	-115.98	-116.07	0.067596	0.291992	0.256094	0.0415494	0.132114	0.117851	0.477439	0.441542	0.226997	0.317562	0.185447							-115.855	-115.885	-115.754	-115.825	-115.936	0.0828987	0.0531431	0.184468	0.113224	0.00254612	0.102549	0.132304	0.000979425	0.0722232	0.182901							-116.09	-115.946
CH3OH + O → HCHO + H2O	-174.129	-19.4147	-193.544		-194.79	-195.483	-194.96	-193.941	-193.553	1.24644	1.93893	1.41597	0.397677	0.00916639	1.15644	1.84892	1.32596	0.307672	0.0808393	0.0900057							-193.618	-193.562	-193.516	-193.545	-193.548	0.0742485	0.0185141	0.0274729	0.00188472	0.00399992	0.0157572	0.0714916	0.117479	0.088121	0.0860058							-193.443	-193.482
CH3 + OH → CH3OH	-129.968	-13.9274	-143.895		-144.716	-144.106	-144.416	-144.159	-143.924	0.820764	0.211123	0.520323	0.263537	0.0285792	0.82448	0.214839	0.524039	0.267254	0.0322954	0.00371614							-143.934	-143.866	-143.906	-143.9	-143.895	0.038997	0.0289567	0.0103525	0.00478132	8.8587e-05	0.0427132	0.0252406	0.0140686	0.00849746	0.00362755							-143.894	-143.904
NH + H → NH2	-124.003	-5.56143	-129.565		-129.829	-130.122	-130.382	-129.757	-129.562	0.264422	0.557401	0.817775	0.192471	0.00228991	0.0400386	0.333018	0.593392	0.031912	0.226673	0.224383							-129.586	-129.567	-129.568	-129.565	-129.565	0.0210755	0.00226822	0.00384938	0.000773131	2.29049e-05	0.203308	0.222115	0.220534	0.22361	0.224406							-129.473	-129.548
Si + 2 H2 → SiH4	-53.8235	-3.44973	-57.2732		-56.6708	-57.405	-57.4271	-57.4736	-57.5893	0.602388	0.131812	0.153899	0.200406	0.316063	0.443039	0.291162	0.313249	0.359755	0.475413	0.15935							-57.3432	-57.2649	-57.25	-57.2444	-57.2716	0.069954	0.00835669	0.0232611	0.0288314	0.0015836	0.229304	0.150993	0.136088	0.130518	0.157766							-57.3193	-57.2992
CS + S → CS2	-128.306	-25.5331	-153.839		-154.091	-154.125	-154.203	-153.862	-154.262	0.251742	0.285836	0.363466	0.0232175	0.42264	0.231303	0.265397	0.343027	0.00277844	0.402201	0.020439							-153.934	-153.821	-153.72	-153.749	-153.837	0.0948867	0.0176552	0.119125	0.0903755	0.00233375	0.0744477	0.0380943	0.139564	0.110815	0.0227728							-153.992	-153.825
NH2 + H → NH3	-114.807	-5.77298	-120.58		-121.231	-120.843	-120.767	-120.76	-120.604	0.651815	0.26332	0.187442	0.180052	0.0242234	0.487593	0.0990975	0.0232201	0.0158293	0.139999	0.164222							-120.592	-120.576	-120.583	-120.581	-120.58	0.0121125	0.00379698	0.00334594	0.00116567	1.83785e-08	0.15211	0.168019	0.160876	0.163057	0.164222							-120.531	-120.579
2 H2 + O2 → 2 H2O	5.75911	13.7095	19.4686		18.5661	19.1716	19.5503	19.5285	19.4581	0.902449	0.296986	0.0816877	0.0598658	0.0104579	1.68202	1.07656	0.697887	0.719709	0.790032	0.779574							19.4511	19.4444	19.4622	19.4549	19.4686	0.0174689	0.0241532	0.00644289	0.0136762	5.59415e-05	0.797043	0.803728	0.786017	0.793251	0.779519							19.5682	19.4946
CO2 + C → 2 CO	-91.6679	-9.12993	-100.798		-102.449	-104.315	-102.976	-102.383	-100.944	1.65152	3.51671	2.17804	1.58518	0.145662	1.44669	3.31188	1.97321	1.38035	0.0591669	0.204829							-100.815	-100.853	-100.783	-100.794	-100.797	0.0170635	0.0549637	0.0147638	0.00403467	0.000739055	0.187766	0.149866	0.219593	0.208864	0.205568							-100.672	-100.806
CO + O → CO2	-199.286	-25.1818	-224.468		-225.898	-225.932	-225.678	-224.864	-224.472	1.42945	1.46423	1.21013	0.396263	0.00401089	1.54307	1.57785	1.32374	0.509878	0.117626	0.113615							-224.547	-224.444	-224.459	-224.475	-224.472	0.0790037	0.024293	0.00880912	0.00673048	0.00440161	0.192619	0.0893218	0.104806	0.120345	0.118016							-224.477	-224.43
C + H2O → CO + H2	-108.504	-19.5311	-128.035		-129.782	-131.353	-130.117	-129.715	-128.193	1.74731	3.3182	2.08234	1.68016	0.157523	1.64297	3.21385	1.978	1.57582	0.0531794	0.104343							-128.049	-128.062	-128.028	-128.032	-128.035	0.0139398	0.0268987	0.00715849	0.00308403	0.000218121	0.0904034	0.0774445	0.111502	0.107427	0.104561							-127.973	-128.05
N2H4 + O2 → N2 + 2 H2O	27.2178	7.74648	34.9643		33.6033	34.6779	34.7776	34.8802	34.8648	1.36098	0.28636	0.186642	0.084115	0.0995012	1.87399	0.799368	0.69965	0.597123	0.612509	0.513008							34.9528	34.9561	34.9554	34.9554	34.964	0.0115128	0.00817628	0.00888488	0.00891557	0.000302489	0.524521	0.521184	0.521893	0.521924	0.51331							35.1336	35.0048
2 NH → N2 + H2	-247.865	-31.4	-279.265		-281.407	-280.521	-281.452	-280.153	-279.375	2.14188	1.25603	2.18735	0.887803	0.110394	1.77121	0.885359	1.81668	0.517133	0.260277	0.370671							-279.296	-279.254	-279.286	-279.264	-279.265	0.0314539	0.0104386	0.0212244	0.00134988	0.000193583	0.339217	0.381109	0.349446	0.372021	0.370477							-279.097	-279.247
C + S2 → CS2	-173.083	-33.7278	-206.811		-208.551	-208.463	-208.495	-208.085	-206.913	1.73957	1.65156	1.6835	1.27359	0.101962	2.94376	2.85576	2.8877	2.47779	1.30616	1.20419							-206.827	-206.773	-206.726	-206.794	-206.81	0.0159894	0.0377057	0.0853148	0.0175221	0.00161399	1.22018	1.16649	1.11888	1.18667	1.20258							-207.056	-206.861
2 CO+ 2 NO → N2 + 2 CO2	-78.8684	-10.9527	-89.8211		-92.5737	-89.9514	-89.7852	-90.2145	-89.9018	2.75259	0.130335	0.0359051	0.393416	0.0806698	3.55139	0.929134	0.762894	1.19221	0.879469	0.798799							-89.817	-89.7292	-89.8577	-89.8345	-89.822	0.00410518	0.0919497	0.0365988	0.0134137	0.000926019	0.794694	0.706849	0.835398	0.812213	0.799725							-89.8794	-89.8202
CH4 + 2 O2 → CO2 + 2 H2O	26.0986	9.55378	35.6524		34.273	34.11	35.6186	35.5348	35.5906	1.37933	1.54235	0.0337866	0.117579	0.0617471	2.93744	3.10046	1.5919	1.67569	1.61986	1.55811							35.6329	35.6064	35.6458	35.6317	35.6515	0.0194196	0.0459523	0.00658746	0.0206472	0.000894096	1.57753	1.60406	1.5647	1.57876	1.559							35.9345	35.7246
4 NH3 + 5 O2 → 4 NO + 6H2O	151.481	31.386	182.867		183.145	183.494	183.293	183.274	182.795	0.27746	0.627118	0.425931	0.406773	0.0723898	1.68858	1.33892	1.54011	1.55927	2.03843	1.96604							182.776	182.676	182.877	182.833	182.866	0.0908305	0.191096	0.00972785	0.0339064	0.000907554	2.05687	2.15714	1.95631	1.99995	1.96695							183.334	182.987
2 NH3 + 2 NO + O → 2 N2 + 3 H2O	-211.5	-13.6623	-225.162		-229.223	-226.823	-226.77	-225.816	-225.278	4.06083	1.66145	1.60808	0.654485	0.1161	4.3037	1.90432	1.85094	0.897352	0.358966	0.242867							-225.25	-225.129	-225.167	-225.173	-225.166	0.0881548	0.0327025	0.0053907	0.0115673	0.00424261	0.331021	0.210164	0.248257	0.254434	0.247109							-224.986	-225.091
C + O2 → CO2	-119.581	-16.2227	-135.804		-138.549	-139.22	-137.709	-137.519	-135.984	2.74555	3.41667	1.90495	1.71527	0.179841	3.52127	4.19238	2.68067	2.49099	0.955558	0.775717							-135.832	-135.827	-135.811	-135.815	-135.804	0.028285	0.022987	0.00688973	0.0115428	0.00024687	0.804002	0.798704	0.782607	0.78726	0.775964							-135.705	-135.8
CS2 + 3 O2 → CO2 + 2 SO2	-41.9529	-1.42245	-43.3754		-42.8069	-46.4376	-45.762	-46.3095	-43.527	0.568443	3.06222	2.38659	2.93411	0.151592	0.414804	4.04547	3.36984	3.91736	1.13484	0.983246							-42.9023	-43.2564	-43.2575	-43.393	-43.3747	0.473089	0.119004	0.117885	0.017649	0.000665782	0.510157	0.864242	0.865362	1.0009	0.982581							-43.8109	-43.372
CH4 + 4 NO → 2 N2 + CO2 + 2 H2O	-75.8119	1.83386	-73.9781		-78.6745	-75.9812	-74.4862	-74.6223	-74.1328	4.69645	2.00311	0.508156	0.644232	0.15473	5.89107	3.19772	1.70277	1.83885	1.34934	1.19461							-73.9668	-73.9041	-74.0145	-73.9944	-73.9788	0.0112338	0.0739937	0.036478	0.0163195	0.000774283	1.18338	1.12062	1.23109	1.21093	1.19539							-73.7586	-73.9266
CH4 + NH3 + 3 O → HCN + 3 H2O	-550.364	-55.4282	-605.792		-609.97	-611.305	-609.76	-606.847	-605.796	4.17846	5.51336	3.968	1.05568	0.00407132	3.9424	5.2773	3.73194	0.819615	0.231989	0.23606							-606.006	-605.807	-605.735	-605.806	-605.804	0.213738	0.0150878	0.0571818	0.0144613	0.0122437	0.0223228	0.220973	0.293242	0.221599	0.223817							-605.532	-605.634
2 C + H2 → C2H2	-289.946	-35.2469	-325.193		-330.237	-330.692	-328.914	-328.419	-325.489	5.04411	5.49932	3.72047	3.22582	0.295502	4.72927	5.18448	3.40564	2.91098	0.0193361	0.314838							-325.213	-325.202	-325.204	-325.2	-325.192	0.0204417	0.00891805	0.0113147	0.00668013	0.000980322	0.294396	0.30592	0.303523	0.308158	0.315818							-325.21	-325.251
4 NH3 + 3 O2 → 2 N2 + 6 H2O	49.5708	23.6661	73.2369		70.1972	73.4032	73.1884	73.117	73.0715	3.03966	0.16636	0.0484387	0.11988	0.165373	4.64221	1.43618	1.65098	1.72242	1.76792	1.60254							73.1767	73.1657	73.2167	73.2073	73.2361	0.0601771	0.0711503	0.0201627	0.0295788	0.000787742	1.66272	1.67369	1.62271	1.63212	1.60333							73.6412	73.3354
MAE (kJ/mol)										1.42776	1.18235	0.870009	0.53242	0.125437	1.60384	1.42362	1.08416	0.839677	0.466917	0.469242												0.0524497	0.0320976	0.0393119	0.025531	0.00159314	0.455145	0.467226	0.464946	0.481981	0.469098
RMS (kJ/mol)										1.86872	1.84908	1.28474	0.871225	0.161831	2.11937	2.04505	1.43958	1.18006	0.664817	0.646733												0.0897797	0.0465199	0.0594923	0.0453574	0.00268224	0.639792	0.655136	0.644161	0.663095	0.646777
MAX (kJ/mol)										5.04411	5.51336	3.968	3.22582	0.42264	5.89107	5.2773	3.73194	3.91736	2.03843	1.96604												0.473089	0.191096	0.184468	0.127545	0.0122437	2.05687	2.15714	1.95631	1.99995	1.96695
Overall error measures
MAE (kJ/mol)										1.34373	1.42776	0.928338	0.573379	0.164541	1.42561	1.43914	0.982363	0.737476	0.414615	0.494792												0.0588744	0.0277623	0.0416557	0.0254502	0.0016056	0.468807	0.489739	0.500938	0.513466	0.49448
RMS (kJ/mol)										1.86616	2.08145	1.43125	0.950126	0.287018	1.98226	2.01788	1.34893	1.02049	0.563995	0.643322												0.0840811	0.0396469	0.0667733	0.0473178	0.00252846	0.616631	0.640655	0.64804	0.665448	0.643103
MAX (kJ/mol)										6.81428	6.44517	4.5983	3.22931	1.93938	7.5346	6.46757	4.6207	3.91736	2.03843	1.96604												0.473089	0.191096	0.220485	0.238753	0.0122437	2.05687	2.15714	1.95631	1.99995	1.96695
[truncated: 45 more columns]

## Sheet: AW cc-pVDZ-F12
2625.5	Correlation energy (a.u.)		Relative error of correlation energy (%)			Percentage of retained orbitals, reduced cost CCSD(F12*)(T+)					Number of atoms	Wall time (min), canonical CCSD(F12*)(T+)		Wall time (min), FNO-CCSD(F12*)(T+)		Speedup
	Canonical CCSD(F12*)(T+)	FNO-CCSD(F12*)(T+)	FNO-CCSD(F12*)(T+)			FNO	NAF(CC)	NAF(F12)	NAB			F12-dependent intermediates	CCSD(T) calculation	F12-dependent intermediates	CCSD(T) calculation	F12-dependent intermediates	CCSD(T) calculation
butadiene	-0.759392	-0.75942	0.00369316			61.64	19.27	63.3	76.1		10	0.357	1.325	0.104	0.137	3.43269	9.67153
cyclohexadiene-13	-1.13183	-1.13148	0.0306805			60	19.26	63.3	76.2		14	1.81	8.769	0.525	0.984	3.44762	8.91159
cyclohexadiene-14	-1.12838	-1.1281	0.0249778			59.57	19	63.1	75.9		14	1.806	8.255	0.517	0.929	3.49323	8.8859
methyl-pyrrole	-1.16956	-1.16908	0.0408313			60.18	19.33	64	76.2		13	1.542	7.631	0.462	0.849	3.33766	8.98822
benzene	-1.08831	-1.08811	0.0192801			60.56	19.23	63.4	76.1		12	1.268	5.672	0.384	0.645	3.30208	8.7938
C2H2	-0.358971	-0.358665	0.085431			57.75	18.41	59.9	69.9		4	0.006	0.023	0.004	0.004
C2H3Cl	-0.613692	-0.615336	0.267966			60.91	17.02	56	73.6		6	0.057	0.228	0.022	0.027
C2H3CN	-0.754725	-0.754211	0.0682331			61.65	19.79	63.6	75.6		7	0.13	0.573	0.045	0.066
C2H4	-0.39522	-0.395224	0.000881684			60.23	18.42	61.4	73.7		6	0.017	0.061	0.008	0.008
C2H4O	-0.660836	-0.660446	0.0590247			60.53	19.76	64.2	74.9		7	0.057	0.275	0.025	0.029
C2H5CH=CH2	-0.799645	-0.799428	0.0271595			59.66	18.86	62.4	75.1		12	0.563	2.029	0.149	0.207	3.77852	9.80193
C2H5OH	-0.69708	-0.696473	0.0871302			59.54	19.74	63.5	74.7		9	0.126	0.511	0.041	0.052
C2H6	-0.435837	-0.435797	0.00921329			58.1	18.07	60	72.7		8	0.038	0.134	0.014	0.013
CH3CCCH3	-0.758928	-0.758467	0.0607921			57.86	18.41	61	73.6		10	0.36	1.226	0.08	0.108	4.5	11.3519
CH3CHO	-0.654659	-0.654092	0.0865849			60.53	19.59	63.9	74.9		7	0.057	0.294	0.024	0.031
CH3CN	-0.591803	-0.591286	0.0874627			58.49	18.5	62.1	72.4		6	0.043	0.169	0.016	0.019
CH3CONH2	-0.89078	-0.889774	0.112886			59.73	19.77	64.3	75.1		9	0.249	1.099	0.077	0.119
CH3COOH	-0.916156	-0.91502	0.124052			60.71	20.74	65.7	74.9		8	0.19	0.881	0.063	0.103
CH3NH2	-0.470674	-0.47021	0.0985451			58.33	18.92	61.6	73		7	0.026	0.114	0.012	0.011
CH3NO2	-0.978002	-0.976847	0.118063			62.6	21.55	67.6	76.3		7	0.15	0.69	0.054	0.095
CH3OH	-0.495022	-0.494616	0.0820526			59.77	19.74	63.6	73.3		6	0.017	0.076	0.008	0.009
CH3ONO	-0.972912	-0.971734	0.121058			63.36	21.7	67.6	76.7		7	0.151	0.734	0.055	0.104
CH4	-0.235524	-0.235378	0.0620474			55.74	17.5	58.4	68.5		5	0.003	0.012	0.002	0.003
cis-CH3CH=CHCH3	-0.800634	-0.800379	0.0319112			59.09	18.64	62.1	75		12	0.564	1.887	0.147	0.191	3.83673	9.87958
Cl2	-0.466296	-0.469421	0.670091			59.02	13.43	43	68.8		2	0.007	0.023	0.003	0.005
CO	-0.40616	-0.405652	0.125143			66.04	21.69	68.4	78		2	0.003	0.01	0.002	0.003
CO2	-0.675446	-0.674614	0.123082			62.03	21.57	68.9	75.4		3	0.015	0.056	0.008	0.01
COCl2	-0.896441	-0.899252	0.313546			63.16	17.21	54	74.2		4	0.104	0.421	0.039	0.062
CS2	-0.578356	-0.580459	0.363729			58.43	13.94	46.7	68.9		3	0.032	0.101	0.01	0.011
cyclohexane	-1.21217	-1.21162	0.0458041			59.85	19.66	63.6	75.6		18	3.599	16.02	0.955	1.943	3.76859	8.24498
cyclohexene	-1.17065	-1.17024	0.0347116			59.51	19.2	63.4	76		16	2.509	12.484	0.686	1.34	3.65743	9.31642
furane	-0.991158	-0.990682	0.04795			60.71	19.79	64.6	76.2		9	0.494	1.968	0.127	0.235
g-butyrolactone	-1.28303	-1.28191	0.0869814			60.66	20.42	65.6	76.8		12	1.344	7.515	0.438	1.035	3.06849	7.26087
H2	-0.0402432	-0.040606	0.901525			64.71	16.3	55.4	68		2	0	0.002	0	0.001
H2C=C=O	-0.616149	-0.615675	0.0769569			61.86	20	65	75.3		5	0.031	0.126	0.013	0.017
H2O	-0.29885	-0.298433	0.139408			58.14	20.61	64.9	70.3		3	0.001	0.005	0.001	0.002
H2O2	-0.567267	-0.566607	0.11636			63.77	22.25	69.5	75.6		4	0.008	0.032	0.005	0.007
H2S	-0.235738	-0.237046	0.554856			60.42	13.99	47.4	69		3	0.002	0.006	0.001	0.002
HCHO	-0.454084	-0.453564	0.114563			61.43	20.05	65.1	74.4		4	0.007	0.027	0.005	0.005
HCl	-0.24914	-0.251359	0.890375			56.41	12.15	45.3	67.6		2	0.001	0.004	0.001	0.002
HCN	-0.393589	-0.393151	0.111243			61.29	20.13	63.8	73		3	0.004	0.016	0.003	0.004
HCONH2	-0.689654	-0.688701	0.138198			60	19.96	65.2	74.5		6	0.045	0.203	0.019	0.024
HCOOCH3	-0.915433	-0.914336	0.119894			60.71	20.47	65.5	75.7		8	0.191	0.871	0.064	0.107
HCOOH	-0.715855	-0.71484	0.141717			61.46	21	67.4	75.3		5	0.032	0.149	0.014	0.02
HNCO	-0.652674	-0.651696	0.149862			60.23	20.48	66.1	75.3		4	0.023	0.093	0.011	0.013
HNO3	-1.04466	-1.04326	0.133719			66.37	23.73	71.5	79		5	0.087	0.405	0.038	0.077
HOCH2CH2OH	-0.9592	-0.95809	0.115709			60.51	20.61	65.5	75.8		10	0.383	1.363	0.099	0.177	3.86869	7.70056
imidazole	-1.00115	-1.00039	0.0764377			60.71	20.02	64.6	76.9		9	0.494	1.967	0.126	0.237
NH2CONH2	-0.923575	-0.922286	0.139508			60.71	20.6	66.1	75.4		8	0.192	0.925	0.065	0.108
NH3	-0.272165	-0.271753	0.151396			57.69	19.71	61.3	69.5		4	0.002	0.009	0.001	0.003
pyrazole	-1.00569	-1.00508	0.0602854			60.71	19.79	64.5	76.9		9	0.493	1.965	0.126	0.236
pyridine	-1.12262	-1.12206	0.050207			60.78	19.69	64.2	77		11	1.139	5.015	0.34	0.595	3.35	8.42857
pyrrole	-0.967041	-0.966731	0.0320509			60.45	19.34	63.8	76.1		10	0.602	2.364	0.175	0.265	3.44	8.92075
SO2	-0.751068	-0.750288	0.103928			63.86	19.03	60	75.9		3	0.022	0.093	0.01	0.015
SO3	-1.01327	-1.01179	0.146176			63.3	20.2	63.1	77.6		4	0.089	0.315	0.033	0.052
THF	-1.06341	-1.06265	0.0713314			59.41	19.66	63.9	76		13	1.095	4.775	0.308	0.515	3.55519	9.27184
thiophene	-0.941089	-0.941544	0.0483278			60.12	17.65	58.4	75.2		9	0.567	2.251	0.136	0.248
trans-CH3CH=CHCH3	-0.799765	-0.799475	0.0362638			59.09	18.75	61.8	74.8		12	0.567	1.876	0.125	0.192	4.536	9.77083
MAE (%)			0.140367		Average:	60.5186	19.2121	62.3017	74.3862						Minimum:	3.06849	7.26087
RMS (%)			0.231231												Average:	3.64831	9.07495
MAX (%)			0.901525												Maximum:	4.536	11.3519
	Correlation contribution to reaction energy (kJ/mol)		Absolute error of correlation contribution to reaction energy (kJ/mol)
C2H2 + H2 -> C2H4	10.4863	10.6245	0.13822
CO + H2 -> HCHO	-20.1642	-19.1803	0.983861
H2O2 + H2 -> 2 H2O	25.7597	27.1669	1.40719
C2H6 + H2 -> 2 CH4	13.2139	14.8283	1.61447
C2H4 + H2 -> C2H6	-0.981258	0.0858565	1.06711
HCHO + H2 -> CH3OH	-1.82453	-1.17138	0.653149
CH3CHO + H2 -> C2H5OH	-5.71726	-4.65831	1.05895
CH3CCCH3 + H2 -> trans-CH3CH=CHCH3	-1.55762	-1.05494	0.502677
CH3CCCH3 + H2 -> cis-CH3CH=CHCH3	-3.84102	-3.42901	0.41201
1,3-cyclohexadiene -> benzene + H2	8.5809	7.26756	1.31334
benzene + 3 H2 -> cyclohexane	-8.21356	-4.44911	3.76445
cyclohexene + H2 -> cyclohexane	-3.36838	-2.02497	1.34341
pyridine + H2 -> 2-methyl-pyrrole	-17.5797	-16.8532	0.726515
CO + H2O -> CO2 + H2	-28.0371	-29.2352	1.19815
C2H2 + H2O -> CH3CHO	8.30101	7.89024	0.410774
C2H4 + H2O -> C2H5OH	-7.90255	-7.3926	0.509957
furane + NH3 -> pyrrole + H2O	-6.74227	-7.1643	0.422031
C2H4O + H2O -> HOCH2CH2OH	1.27407	2.07014	0.796071
HNCO + H2O -> CO2 + NH3	10.2729	9.87554	0.397322
CO + NH3 -> HCONH2	-29.7418	-29.6558	0.0860134
HCOOH + NH3 -> HCONH2 + H2O	-1.26914	-1.41834	0.149201
NH3 + 4 H2O2 -> HNO3 + 5 H2O	6.11068	7.23355	1.12287
CH3COOH + NH3 -> CH3CONH2 + H2O	-3.43565	-3.76745	0.331794
HNCO + NH3 -> NH2CONH2	3.31942	3.05241	0.267013
CO + H2O2 -> CO2 + H2O	-2.27738	-2.06834	0.209043
CH4 + 4 H2O2 -> CO2 + 6 H2O	94.6492	96.0792	1.42997
C2H4 + H2O2 -> C2H4O + H2O	7.35785	7.75191	0.39406
C2H5OH + H2O2 -> CH3CHO + 2 H2O	31.477	31.8252	0.348239
CH3CHO + H2O2 -> CH3COOH + H2O	18.1708	19.0273	0.856502
CH3NH2 + 3 H2O2 -> CH3NO2 + 4 H2O	-2.42707	-1.437	0.990078
C2H4 + H2O2 -> HOCH2CH2OH	8.63191	9.82204	1.19013
THF + 2 H2O2 -> g-butyrolactone + 3 H2O	48.2275	48.9814	0.753957
H2C=C=O + HCHO -> C2H4O + CO	8.49896	8.2468	0.252163
C2H2 + HCN -> C2H3CN	-5.68581	-6.28846	0.602653
CO + CH3OH -> HCOOCH3	-37.4158	-36.9351	0.48071
HCOOH + CH3OH -> HCOOCH3 + H2O	-8.94316	-8.69767	0.245496
CH3CN + H2O -> CH3CONH2	-0.333848	-0.146545	0.187303
C2H5CH=CH2 -> trans-CH3CH=CHCH3	-0.312872	-0.121616	0.191256
cis-CH3CH=CHCH3 -> trans-CH3CH=CHCH3	2.2834	2.37407	0.0906674
2 C2H4 -> C2H5CH=CH2	-24.1668	-23.5783	0.588503
1,3-butadiene + C2H4 -> cyclohexene	-42.0985	-40.9489	1.14965
CH3ONO -> CH3NO2	-13.3647	-13.4255	0.0607218
pyrazole -> imidazole	11.9133	12.3307	0.417383
1,3-cyclohexadiene -> 1,4-cyclohexadiene	9.04098	8.86926	0.171721
CS2 + 2 H2O -> CO2 + 2 H2S	76.4881	75.1379	1.35017
SO3 + CO -> SO2 + CO2	-18.5857	-19.5769	0.991186
SO2 + H2O2 -> SO3 + H2O	16.3084	17.5086	1.20023
furane + H2S -> thiophene + H2O	-34.2446	-32.1585	2.08611
C2H2 + HCl -> C2H3Cl	-14.6514	-13.95	0.701331
C2H4 + Cl2 -> C2H3Cl + HCl	-3.45309	-5.38198	1.92889
CO + Cl2 -> COCl2	-62.9713	-63.4817	0.510452
COCl2 + 2 NH3 -> NH2CONH2 + 2 HCl	49.6654	46.616	3.04938
MAE (kJ/mol)			0.828933
RMS (kJ/mol)			1.09478
MAX (kJ/mol)			3.76445

## Sheet: AW cc-pVTZ-F12
2625.5	Correlation energy (a.u.)		Relative error of correlation energy (%)			Percentage of retained orbitals, reduced cost CCSD(F12*)(T+)					Number of atoms	Wall time (min), canonical CCSD(F12*)(T+)		Wall time (min), FNO-CCSD(F12*)(T+)		Speedup
	Canonical CCSD(F12*)(T+)	FNO-CCSD(F12*)(T+)	FNO-CCSD(F12*)(T+)			FNO	NAF(CC)	NAF(F12)	NAB			F12-dependent intermediates	CCSD(T) calculation	F12-dependent intermediates	CCSD(T) calculation	F12-dependent intermediates	CCSD(T) calculation
butadiene	-0.76972	-0.770013	0.0380994			73.44	28.36	73.2	85		10	3.825	18.69	1.483	3.035	2.57923	6.15815
cyclohexadiene-13	-1.14735	-1.1477	0.0304822			73.18	28.65	74.1	85.2		14	17.102	130.704	7.113	22.13	2.40433	5.90619
cyclohexadiene-14	-1.14393	-1.14426	0.0286502			72.95	28.75	74.1	85.2		14	16.931	121.979	7.013	20.977	2.41423	5.81489
methyl-pyrrole	-1.18639	-1.18669	0.0250726			73.93	29.28	74.1	85.4		13	15.721	106.907	5.941	19.766	2.64619	5.40863
benzene	-1.10329	-1.10359	0.0266428			73.09	28.64	73.3	84.7		12	13.171	78.319	4.947	13.488	2.66242	5.80657
C2H2	-0.363739	-0.363888	0.0409585			71.11	27.32	69	78.1		4	0.081	0.351	0.027	0.04
C2H3Cl	-0.629125	-0.628665	0.0730639			74.76	26.66	69.8	85.8		6	0.637	2.926	0.247	0.479
C2H3CN	-0.765334	-0.765488	0.0200994			74.21	29.34	72.7	83.6		7	1.534	7.218	0.636	1.259
C2H4	-0.400632	-0.400822	0.047273			71.76	27.75	71.5	82.3		6	0.215	0.874	0.081	0.112
C2H4O	-0.672823	-0.672989	0.0246603			73.97	29.51	73.7	83.9		7	0.939	3.617	0.281	0.596
C2H5CH=CH2	-0.810607	-0.810961	0.0436072			72.35	28.01	73.6	84.3		12	5.998	30.289	2.229	4.509	2.69089	6.71745
C2H5OH	-0.709331	-0.709529	0.0280142			72.83	28.71	73.6	83.7		9	1.738	7.322	0.67	1.108
C2H6	-0.441807	-0.442086	0.0632153			71.71	27.27	72.7	82.6		8	0.658	2.154	0.183	0.258
CH3CCCH3	-0.769263	-0.769549	0.0372073			71.8	27.92	72.1	82.9		10	3.809	17.296	1.297	2.521	2.93678	6.86077
CH3CHO	-0.665976	-0.666137	0.0241083			74.43	29.41	73.8	83.6		7	0.938	3.918	0.298	0.649
CH3CN	-0.600264	-0.600392	0.0213629			73.76	29.36	72.5	82		6	0.478	2.349	0.199	0.362
CH3CONH2	-0.906199	-0.906338	0.0153854			74.13	29.66	74.3	84.8		9	2.887	14.812	1.16	2.688
CH3COOH	-0.933574	-0.933659	0.00911511			75	30.46	74.8	84.9		8	2.197	11.551	0.94	2.061
CH3NH2	-0.478043	-0.478251	0.0436311			73.26	28.32	73.1	83.2		7	0.342	1.647	0.136	0.208
CH3NO2	-0.996615	-0.996644	0.0028931			77.2	31.74	75.5	85.4		7	1.599	8.287	0.76	1.844
CH3OH	-0.50447	-0.504607	0.0272466			73.96	29.19	73.4	83.2		6	0.217	1.014	0.097	0.15
CH3ONO	-0.991668	-0.991676	0.000789895			77.6	31.83	76.2	86		7	1.598	8.87	0.77	1.995
CH4	-0.238704	-0.238934	0.0963614			73.33	27.31	71.4	82.7		5	0.04	0.167	0.019	0.022
cis-CH3CH=CHCH3	-0.811596	-0.811955	0.0442087			72.65	28.14	73.7	84		12	5.996	30.385	2.231	4.404	2.68758	6.89941
Cl2	-0.488079	-0.486941	0.233153			76.64	22.2	62.2	90.9		2	0.041	0.164	0.021	0.033
CO	-0.413507	-0.413542	0.00846349			79.8	32.43	75	83.5		2	0.027	0.088	0.012	0.022
CO2	-0.688897	-0.688901	0.00046551			79.73	33.48	75.1	83.9		3	0.142	0.599	0.073	0.149
COCl2	-0.924502	-0.923258	0.134495			78.64	27.08	68.5	89		4	0.774	4.01	0.335	0.947
CS2	-0.594868	-0.594246	0.104558			75.95	23.65	63.3	89		3	0.224	0.915	0.092	0.152
cyclohexane	-1.22905	-1.22951	0.0376953			71.96	28.27	74.4	84.8		18	32.632	250.266	11.663	43.856	2.79791	5.70654
cyclohexene	-1.18683	-1.18726	0.0359492			72.63	28.42	74.3	84.9		16	23.943	182.827	9.116	31.668	2.62648	5.77324
furane	-1.00738	-1.00754	0.015669			74.29	29.65	74.1	84.7		9	4.759	26.048	1.899	4.714
g-butyrolactone	-1.30566	-1.30583	0.012955			74.44	30.13	74.9	85.1		12	13.328	101.362	5.32	19.64	2.50526	5.161
H2	-0.0405571	-0.0407155	0.390493			65.71	22.5	62.5	70.2		2	0.001	0.002	0.001	0.002
H2C=C=O	-0.626735	-0.626823	0.0141043			75.54	30.39	73.8	84.4		5	0.324	1.762	0.149	0.315
H2O	-0.305451	-0.305526	0.0246535			73.81	29.06	72.3	81		3	0.01	0.039	0.006	0.008
H2O2	-0.580259	-0.58028	0.00355876			78.2	31.95	75.7	85.4		4	0.085	0.429	0.042	0.098
H2S	-0.24423	-0.243969	0.106846			73.03	22.64	62.9	87.8		3	0.015	0.053	0.008	0.009
HCHO	-0.462586	-0.462667	0.0175411			76.12	30.46	73.5	83.3		4	0.081	0.338	0.034	0.066
HCl	-0.260291	-0.259656	0.243835			73.24	22.67	62.4	85.9		2	0.006	0.02	0.004	0.005
HCN	-0.399229	-0.399291	0.015389			76.07	30.92	71.2	79		3	0.039	0.182	0.018	0.034
HCONH2	-0.702227	-0.702261	0.00484897			74.63	30.35	73.8	84.2		6	0.487	2.679	0.214	0.448
HCOOCH3	-0.932921	-0.933028	0.0114715			75.75	30.71	75	85.1		8	2.211	11.525	0.954	2.287
HCOOH	-0.730404	-0.730418	0.00198749			77.05	31.84	75.3	85.4		5	0.329	1.788	0.161	0.352
HNCO	-0.664327	-0.664344	0.00244741			77.71	32.17	74.3	84.2		4	0.226	1.093	0.102	0.221
HNO3	-1.06641	-1.06635	0.0056065			80.84	34.19	77.7	88.5		5	0.755	4.679	0.41	1.303
HOCH2CH2OH	-0.977763	-0.977896	0.0135702			73.93	29.75	74.6	84.8		10	3.964	20.848	1.571	3.658	2.52323	5.69929
imidazole	-1.01637	-1.0165	0.0128383			74.29	29.72	73.9	84.9		9	4.755	26.125	1.903	4.721
NH2CONH2	-0.940334	-0.940399	0.00685387			75.37	30.63	74.8	85.5		8	2.201	12.313	0.92	2.237
NH3	-0.276769	-0.276869	0.0361176			70.59	27.49	70.3	80.3		4	0.021	0.09	0.01	0.011
pyrazole	-1.021	-1.02113	0.0125086			74.61	29.93	74.1	85.2		9	4.761	26.024	1.845	4.877
pyridine	-1.13869	-1.13892	0.0202744			74.16	29.45	73.9	85.6		11	10.763	70.28	4.313	12.854	2.49548	5.46756
pyrrole	-0.981146	-0.981342	0.0199067			73.29	29.01	73.3	84.6		10	5.85	32.175	2.245	5.6	2.60579	5.74554
SO2	-0.767496	-0.76738	0.0151353			80.92	29.91	72.4	90.2		3	0.184	0.841	0.096	0.225
SO3	-1.03445	-1.03438	0.00673949			80.1	30.91	74	89.7		4	0.651	3.271	0.327	0.88
THF	-1.081	-1.08129	0.0269841			73.01	28.91	74.4	84.4		13	11.216	70.892	4.391	11.56	2.55432	6.13253
thiophene	-0.957856	-0.957736	0.0125192			74.38	27.54	71.2	86.5		9	5.025	27.42	2.011	4.951
trans-CH3CH=CHCH3	-0.810685	-0.811017	0.0410552			71.76	27.81	73.2	83.8		12	6.03	30.492	2.138	4.164	2.82039	7.32277
MAE (%)			0.0424627		Average:	74.5621	28.9278	72.5603	84.4517						Minimum:	2.40433	5.161
RMS (%)			0.0782489												Average:	2.62191	6.03628
MAX (%)			0.390493												Maximum:	2.93678	7.32277
	Correlation contribution to reaction energy (kJ/mol)		Absolute error of correlation contribution to reaction energy (kJ/mol)
C2H2 + H2 -> C2H4	9.62078	9.93049	0.309714
CO + H2 -> HCHO	-22.3755	-22.0809	0.294651
H2O2 + H2 -> 2 H2O	26.0297	26.1043	0.0746001
C2H6 + H2 -> 2 CH4	13.0133	12.9546	0.0587441
C2H4 + H2 -> C2H6	-1.6208	-1.44102	0.179779
HCHO + H2 -> CH3OH	-3.48317	-3.2152	0.26797
CH3CHO + H2 -> C2H5OH	-7.34481	-7.02919	0.315624
CH3CCCH3 + H2 -> trans-CH3CH=CHCH3	-2.27055	-1.97711	0.293442
CH3CCCH3 + H2 -> cis-CH3CH=CHCH3	-4.66451	-4.43924	0.225263
1,3-cyclohexadiene -> benzene + H2	9.19366	8.92433	0.269331
benzene + 3 H2 -> cyclohexane	-10.7174	-9.91457	0.802807
cyclohexene + H2 -> cyclohexane	-4.3489	-4.02928	0.319618
pyridine + H2 -> 2-methyl-pyrrole	-18.76	-18.5191	0.240956
CO + H2O -> CO2 + H2	-27.5597	-27.6943	0.13463
C2H2 + H2O -> CH3CHO	8.43978	8.6071	0.167326
C2H4 + H2O -> C2H5OH	-8.52581	-8.35257	0.173237
furane + NH3 -> pyrrole + H2O	-6.42787	-6.4615	0.0336314
C2H4O + H2O -> HOCH2CH2OH	1.34176	1.62673	0.284972
HNCO + H2O -> CO2 + NH3	10.7962	10.7657	0.0304718
CO + NH3 -> HCONH2	-31.379	-31.1141	0.264936
HCOOH + NH3 -> HCONH2 + H2O	-1.32735	-1.3139	0.0134527
NH3 + 4 H2O2 -> HNO3 + 5 H2O	10.88	10.5277	0.352267
CH3COOH + NH3 -> CH3CONH2 + H2O	-3.43191	-3.5098	0.0778923
HNCO + NH3 -> NH2CONH2	2.00094	2.13686	0.135927
CO + H2O2 -> CO2 + H2O	-1.53004	-1.59007	0.0600299
CH4 + 4 H2O2 -> CO2 + 6 H2O	100.128	99.7539	0.373911
C2H4 + H2O2 -> C2H4O + H2O	6.87082	6.78894	0.0818727
C2H5OH + H2O2 -> CH3CHO + 2 H2O	33.3745	33.1334	0.241024
CH3CHO + H2O2 -> CH3COOH + H2O	18.9313	18.9859	0.0546233
CH3NH2 + 3 H2O2 -> CH3NO2 + 4 H2O	1.0543	0.898018	0.156284
C2H4 + H2O2 -> HOCH2CH2OH	8.21258	8.41568	0.203099
THF + 2 H2O2 -> g-butyrolactone + 3 H2O	51.2099	51.0469	0.162947
H2C=C=O + HCHO -> C2H4O + CO	7.85243	7.77005	0.0823834
C2H2 + HCN -> C2H3CN	-6.21087	-6.06229	0.148582
CO + CH3OH -> HCOOCH3	-39.2364	-39.0646	0.171781
HCOOH + CH3OH -> HCOOCH3 + H2O	-9.18475	-9.26445	0.0797017
CH3CN + H2O -> CH3CONH2	-1.26964	-1.1013	0.168337
C2H5CH=CH2 -> trans-CH3CH=CHCH3	-0.203055	-0.148827	0.0542281
cis-CH3CH=CHCH3 -> trans-CH3CH=CHCH3	2.39396	2.46214	0.0681786
2 C2H4 -> C2H5CH=CH2	-24.5298	-24.4634	0.0664226
1,3-butadiene + C2H4 -> cyclohexene	-43.269	-43.1219	0.147009
CH3ONO -> CH3NO2	-12.9886	-13.0437	0.0551353
pyrazole -> imidazole	12.1808	12.1735	0.00727284
1,3-cyclohexadiene -> 1,4-cyclohexadiene	8.97113	9.02889	0.0577567
CS2 + 2 H2O -> CO2 + 2 H2S	74.6006	74.7248	0.12424
SO3 + CO -> SO2 + CO2	-22.1396	-21.9342	0.205409
SO2 + H2O2 -> SO3 + H2O	20.6096	20.3441	0.265439
furane + H2S -> thiophene + H2O	-30.7111	-30.8646	0.153571
C2H2 + HCl -> C2H3Cl	-13.3748	-13.4431	0.0683562
C2H4 + Cl2 -> C2H3Cl + HCl	-1.85092	-1.46821	0.382704
CO + Cl2 -> COCl2	-60.167	-59.7982	0.368703
COCl2 + 2 NH3 -> NH2CONH2 + 2 HCl	44.9566	45.3805	0.42384
MAE (kJ/mol)			0.187579
RMS (kJ/mol)			0.23382
MAX (kJ/mol)			0.802807

## Sheet: AW cc-pVQZ-F12
2625.5	Correlation energy (a.u.)		Relative error of correlation energy (%)			Percentage of retained orbitals, reduced cost CCSD(F12*)(T+)					Number of atoms	Wall time (min), canonical CCSD(F12*)(T+)		Wall time (min), FNO-CCSD(F12*)(T+)		Speedup
	Canonical CCSD(F12*)(T+)	FNO-CCSD(F12*)(T+)	FNO-CCSD(F12*)(T+)			FNO	NAF(CC)	NAF(F12)	NAB			F12-dependent intermediates	CCSD(T) calculation	F12-dependent intermediates	CCSD(T) calculation	F12-dependent intermediates	CCSD(T) calculation
butadiene	-0.772355	-0.772579	0.0289483			83.8	40.89	81.5	94.6		10	30.274	220.039	15.878	58.86	1.90666	3.73835
cyclohexadiene-13	-1.15123	-1.15151	0.0243751			83.29	41.49	81.4	95		14	154.297	1502.51	74.646	428.705	2.06705	3.50476
cyclohexadiene-14	-1.14782	-1.14809	0.0240293			83.16	41.55	81.3	95		14	154.429	1393.77	74.065	395.573	2.08505	3.52341
methyl-pyrrole	-1.19068	-1.19095	0.0224071			83.6	41.97	81.6	94.9		13	126.054	1185.29	63.13	355.1	1.99674	3.33792
benzene	-1.10702	-1.10729	0.0243101			83.55	41.65	80.8	94.7		12	101.172	853.176	49.503	252.348	2.04375	3.38095
C2H2	-0.365101	-0.365202	0.0278072			81.28	40.11	78.1	89.7		4	0.677	3.703	0.349	0.75
C2H3Cl	-0.633341	-0.63361	0.0424445			84.55	38.95	79.9	95.4		6	5.615	29.159	3.146	7.655
C2H3CN	-0.768202	-0.768373	0.0223144			84.86	42.65	80.7	93.5		7	11.861	76.935	6.839	22.76
C2H4	-0.402016	-0.402149	0.0329139			82.12	39.69	81.1	93.6		6	2.03	10.512	1.121	2.252
C2H4O	-0.676052	-0.676213	0.0237863			83.9	42.49	81.9	94.4		7	7.414	40.102	4.274	11.031
C2H5CH=CH2	-0.813383	-0.813619	0.0290177			82.45	40.42	81.8	94.5		12	53.05	368.846	23.829	90.726	2.22628	4.06549
C2H5OH	-0.71267	-0.71286	0.0266772			83.19	41.81	82.8	94.6		9	14.111	83.864	7.777	21.974
C2H6	-0.443352	-0.443501	0.033685			81.3	39.42	81.9	93.7		8	6.076	27.331	3	5.895
CH3CCCH3	-0.772038	-0.772239	0.0260464			82.31	40.41	80.5	94.1		10	30.01	202.687	14.78	50.809	2.03045	3.98919
CH3CHO	-0.66912	-0.669287	0.0249505			84.68	42.76	82.4	94.8		7	7.319	43.636	4.258	12.362
CH3CN	-0.602603	-0.602733	0.0216576			84.09	42.27	80.7	93.5		6	4.946	26.677	2.667	6.94
CH3CONH2	-0.910404	-0.910609	0.0224695			84.46	43.14	82.7	94.9		9	23.58	169.24	12.693	50.341
CH3COOH	-0.93846	-0.938663	0.0215815			85.47	44.34	83	94.9		8	16.735	122.898	9.793	40.228
CH3NH2	-0.479972	-0.480106	0.0279794			82.99	41.05	82.9	94.4		7	4.198	19.685	2.191	4.839
CH3NO2	-1.00183	-1.002	0.0173752			87.1	45.89	83.6	95.2		7	12.273	92.291	7.894	32.48
CH3OH	-0.507111	-0.507247	0.0268808			83.39	42.01	83.1	94.3		6	2.16	11.748	1.412	3.105
CH3ONO	-0.996994	-0.997177	0.0183538			88.02	46.31	84	95.4		7	12.241	92.317	7.953	34.046
CH4	-0.239529	-0.239631	0.0425637			80.28	37.92	81.8	92.7		5	0.508	1.99	0.234	0.399
cis-CH3CH=CHCH3	-0.814382	-0.814614	0.0284795			82.45	40.34	81.7	94.5		12	53.002	368.831	23.824	90.888	2.22473	4.05808
Cl2	-0.494192	-0.494536	0.0694221			84.57	35.28	74.9	95.5		2	0.266	1.144	0.153	0.307
CO	-0.415729	-0.415824	0.0227395			91.62	47.71	82	93		2	0.168	0.697	0.128	0.275
CO2	-0.692786	-0.692908	0.0176484			90.4	48.88	82.7	93.5		3	0.995	5.433	0.704	2.231
COCl2	-0.932562	-0.932918	0.0381577			87.43	40.53	78.7	96.6		4	4.929	32.686	2.835	11.317
CS2	-0.598931	-0.599327	0.0662662			84.62	34.26	74.1	95		3	1.409	7.286	0.76	1.813
cyclohexane	-1.23324	-1.23355	0.0247501			81.57	40.84	81.9	94.7		18	68.763	417.842	29.711	159.374	2.3144	2.62177
cyclohexene	-1.19086	-1.19116	0.0244923			82.36	41.11	81.7	94.9		16	234.768	2100.31	105.804	591.394	2.2189	3.55146
furane	-1.01169	-1.01191	0.021737			84.63	43.02	81.5	94.6		9	36.532	274.481	19.546	83.655
g-butyrolactone	-1.31182	-1.31208	0.0201783			84.64	43.74	82.3	95.1		12	102.828	1087.55	53.592	359.872	1.91872	3.02205
H2	-0.0406795	-0.0407146	0.086443			79.1	36.22	80.7	90.4		2	0.003	0.011	0.002	0.004
H2C=C=O	-0.629663	-0.629801	0.021979			86.16	43.86	81.4	94		5	2.83	17.283	1.627	5.286
H2O	-0.307362	-0.30745	0.028726			84	43.64	84.5	93.8		3	0.101	0.419	0.058	0.126
H2O2	-0.584014	-0.584126	0.0191406			87.55	46.81	85.5	95.7		4	0.673	4.362	0.457	1.404
H2S	-0.246138	-0.246328	0.0771148			83.87	32.93	76.8	96.7		3	0.128	0.534	0.075	0.113
HCHO	-0.46503	-0.465138	0.0230534			86.32	44.07	82.6	93.7		4	0.694	3.976	0.411	1.105
HCl	-0.263284	-0.263455	0.0649346			85.12	35.5	78.1	94.2		2	0.048	0.155	0.028	0.044
HCN	-0.400864	-0.400946	0.0204536			86.07	44.19	80.8	91.1		3	0.372	1.786	0.212	0.506
HCONH2	-0.705762	-0.705908	0.0206432			85.19	44.03	82.9	94.5		6	5.081	28.526	3.017	8.653
HCOOCH3	-0.93784	-0.938043	0.0216307			86.32	44.62	83.2	95.2		8	16.716	132.337	10.259	41.527
HCOOH	-0.734599	-0.734742	0.0194278			87.07	45.88	83.5	95.2		5	2.894	17.967	1.828	6.08
HNCO	-0.667586	-0.667708	0.0181968			87.68	46.08	82.3	94.1		4	1.698	10.634	1.035	3.544
HNO3	-1.07264	-1.07279	0.0138384			90.16	49.34	84.9	96		5	6.279	42.913	4.267	18.714
HOCH2CH2OH	-0.982893	-0.983121	0.0232221			84.49	43.59	83.5	95.2		10	30.92	239.928	17.45	68.252	1.77192	3.51533
imidazole	-1.02035	-1.02055	0.019977			85.35	43.72	82	94.7		9	36.196	295.746	19.934	85.031
NH2CONH2	-0.94491	-0.94509	0.0189954			84.83	44.12	83.2	95.1		8	16.735	132.148	9.767	40.316
NH3	-0.278003	-0.278093	0.0321334			82.61	40.62	83.4	94		4	0.237	1.062	0.13	0.236
pyrazole	-1.02498	-1.02518	0.0194397			84.99	43.53	81.8	94.5		9	36.175	274.488	19.474	85.166
pyridine	-1.14277	-1.14302	0.0215205			84.65	42.68	81.2	95		11	87.236	742.493	42.682	225.476	2.04386	3.293
pyrrole	-0.984774	-0.985001	0.0230494			84.16	42.33	81.5	94.6		10	47.636	370.719	25.815	104.646	1.84528	3.5426
SO2	-0.772504	-0.772736	0.030089			90.55	45.17	82.3	97.2		3	1.145	7.075	0.809	2.844
SO3	-1.04128	-1.04154	0.0249135			90.8	46.88	83.4	97.1		4	4.385	26.849	3.19	11.878
THF	-1.08564	-1.08589	0.023319			82.97	42.02	82.1	94.8		13	88.794	824.934	44.807	219.693	1.9817	3.75494
thiophene	-0.962056	-0.962392	0.0348629			84.95	40.3	80	95.3		9	38.457	294.755	20.309	86.009
trans-CH3CH=CHCH3	-0.813464	-0.813696	0.0285088			82.45	40.29	81.7	94.8		12	53.023	369.159	23.735	90.886	2.23396	4.06178
MAE (%)			0.029001		Average:	84.7507	42.1952	81.6259	94.519						Minimum:	1.77192	2.62177
RMS (%)			0.0325534												Average:	2.05684	3.56007
MAX (%)			0.086443												Maximum:	2.3144	4.06549
	Correlation contribution to reaction energy (kJ/mol)		Absolute error of correlation contribution to reaction energy (kJ/mol)
C2H2 + H2 -> C2H4	9.88179	9.89326	0.0114726
CO + H2 -> HCHO	-22.6356	-22.5765	0.0590585
H2O2 + H2 -> 2 H2O	26.1764	26.0986	0.0778127
C2H6 + H2 -> 2 CH4	13.0585	13.0076	0.0509264
C2H4 + H2 -> C2H6	-1.72277	-1.67514	0.0476282
HCHO + H2 -> CH3OH	-3.67866	-3.66277	0.0158961
CH3CHO + H2 -> C2H5OH	-7.53454	-7.50305	0.0314867
CH3CCCH3 + H2 -> trans-CH3CH=CHCH3	-1.95999	-1.94859	0.0114051
CH3CCCH3 + H2 -> cis-CH3CH=CHCH3	-4.36844	-4.3571	0.0113446
1,3-cyclohexadiene -> benzene + H2	9.2476	9.18545	0.0621477
benzene + 3 H2 -> cyclohexane	-10.9765	-10.7944	0.182168
cyclohexene + H2 -> cyclohexane	-4.46134	-4.40461	0.0567279
pyridine + H2 -> 2-methyl-pyrrole	-18.9875	-18.9499	0.0375376
CO + H2O -> CO2 + H2	-27.2371	-27.1704	0.0666807
C2H2 + H2O -> CH3CHO	8.77489	8.83493	0.0600415
C2H4 + H2O -> C2H5OH	-8.64144	-8.56138	0.0800557
furane + NH3 -> pyrrole + H2O	-6.42235	-6.4382	0.0158448
C2H4O + H2O -> HOCH2CH2OH	1.36808	1.42283	0.054746
HNCO + H2O -> CO2 + NH3	10.9195	10.9147	0.00479347
CO + NH3 -> HCONH2	-31.5837	-31.4835	0.100228
HCOOH + NH3 -> HCONH2 + H2O	-1.37008	-1.37517	0.00508485
NH3 + 4 H2O2 -> HNO3 + 5 H2O	12.0965	11.9562	0.14029
CH3COOH + NH3 -> CH3CONH2 + H2O	-3.42029	-3.42289	0.00260053
HNCO + NH3 -> NH2CONH2	1.78458	1.86682	0.0822343
CO + H2O2 -> CO2 + H2O	-1.06065	-1.07178	0.011132
CH4 + 4 H2O2 -> CO2 + 6 H2O	101.421	101.151	0.270257
C2H4 + H2O2 -> C2H4O + H2O	6.87094	6.85782	0.01312
C2H5OH + H2O2 -> CH3CHO + 2 H2O	33.711	33.6017	0.109299
CH3CHO + H2O2 -> CH3COOH + H2O	19.2	19.1683	0.031753
CH3NH2 + 3 H2O2 -> CH3NO2 + 4 H2O	1.94444	1.79322	0.151218
C2H4 + H2O2 -> HOCH2CH2OH	8.23902	8.28065	0.041626
THF + 2 H2O2 -> g-butyrolactone + 3 H2O	51.8855	51.7467	0.138767
H2C=C=O + HCHO -> C2H4O + CO	7.64556	7.61998	0.0255805
C2H2 + HCN -> C2H3CN	-5.87327	-5.84152	0.0317576
CO + CH3OH -> HCOOCH3	-39.382	-39.3086	0.073485
HCOOH + CH3OH -> HCOOCH3 + H2O	-9.1684	-9.20023	0.0318276
CH3CN + H2O -> CH3CONH2	-1.15478	-1.1174	0.037384
C2H5CH=CH2 -> trans-CH3CH=CHCH3	-0.212301	-0.201494	0.0108074
cis-CH3CH=CHCH3 -> trans-CH3CH=CHCH3	2.40845	2.40851	6.0544e-05
2 C2H4 -> C2H5CH=CH2	-24.5502	-24.4751	0.0751247
1,3-butadiene + C2H4 -> cyclohexene	-43.3013	-43.1327	0.168643
CH3ONO -> CH3NO2	-12.688	-12.6645	0.0234113
pyrazole -> imidazole	12.1632	12.1512	0.0120283
1,3-cyclohexadiene -> 1,4-cyclohexadiene	8.94961	8.96222	0.0126039
CS2 + 2 H2O -> CO2 + 2 H2S	75.0698	75.2577	0.187962
SO3 + CO -> SO2 + CO2	-21.7275	-21.7295	0.00196794
SO2 + H2O2 -> SO3 + H2O	20.6668	20.6577	0.00916408
furane + H2S -> thiophene + H2O	-30.4394	-30.476	0.0366887
C2H2 + HCl -> C2H3Cl	-13.0136	-13.004	0.00963173
C2H4 + Cl2 -> C2H3Cl + HCl	-1.09133	-0.997815	0.0935142
CO + Cl2 -> COCl2	-59.442	-59.2273	0.214685
COCl2 + 2 NH3 -> NH2CONH2 + 2 HCl	44.8741	44.9085	0.034378
MAE (kJ/mol)			0.0601171
RMS (kJ/mol)			0.0854301
MAX (kJ/mol)			0.270257

[truncated: 1 more sheets: Large-scale applications]
